# Supplementary material for: Revision of the Megasoma (Megasoma) gyas (Jablonsky in Herbst, 1785) species group (Coleoptera, Scarabaeidae, Dynastinae)
Source: Zookeys. 2020 Nov 30;999:109–45. doi: 10.3897/zookeys.999.53130 (PMC7723882; doi:10.3897/zookeys.999.53130)
Supplement: XML Treatment for Megasoma (Megasoma) gyas [file zookeys.999.53130-treatment1.xml]

<!DOCTYPE tp:taxon-treatment
  PUBLIC "-//TaxonX//DTD Taxonomic Treatment Publishing DTD v0 20100105//EN" "tax-treatment-NSO.dtd">
<tp:taxon-treatment xmlns:tp="http://www.plazi.org/taxpub"><tp:treatment-meta><kwd-group><label>Taxon classification</label><kwd><named-content xmlns:xlink="http://www.w3.org/1999/xlink" content-type="kingdom">Animalia</named-content></kwd><kwd><named-content xmlns:xlink="http://www.w3.org/1999/xlink" content-type="order">Coleoptera</named-content></kwd><kwd><named-content xmlns:xlink="http://www.w3.org/1999/xlink" content-type="family">Dynastidae</named-content></kwd></kwd-group><mixed-citation publication-type="journal"><person-group><name><surname>Prandi</surname><given-names>Massimo</given-names></name><name><surname>Grossi</surname><given-names>Paschoal C.</given-names></name><name><surname>Vaz-De-Mello</surname><given-names>Fernando Z.</given-names></name></person-group><article-title>Revision of the <italic><tp:taxon-name><tp:taxon-name-part taxon-name-part-type="genus" reg="Megasoma">Megasoma</tp:taxon-name-part></tp:taxon-name></italic> (<italic><tp:taxon-name><tp:taxon-name-part taxon-name-part-type="genus" reg="Megasoma"/><tp:taxon-name-part taxon-name-part-type="subgenus" reg="Megasoma">Megasoma</tp:taxon-name-part></tp:taxon-name></italic>) <italic><tp:taxon-name><tp:taxon-name-part taxon-name-part-type="genus" reg="Megasoma"/><tp:taxon-name-part taxon-name-part-type="subgenus" reg="Megasoma"/><tp:taxon-name-part taxon-name-part-type="species" reg="gyas">gyas</tp:taxon-name-part></tp:taxon-name></italic> (Jablonsky in Herbst, 1785) species group (<tp:taxon-name><tp:taxon-name-part taxon-name-part-type="order">Coleoptera</tp:taxon-name-part></tp:taxon-name>, <tp:taxon-name><tp:taxon-name-part taxon-name-part-type="family">Scarabaeidae</tp:taxon-name-part></tp:taxon-name>, <tp:taxon-name><tp:taxon-name-part taxon-name-part-type="subfamily">Dynastinae</tp:taxon-name-part></tp:taxon-name>)</article-title><source>Zookeys</source><day>30</day><month>11</month><year>2020</year><volume>999</volume><fpage>109</fpage><lpage>145</lpage><pub-id pub-id-type="doi">10.3897/zookeys.999.53130</pub-id></mixed-citation></tp:treatment-meta><tp:nomenclature><tp:taxon-name><object-id xmlns:xlink="http://www.w3.org/1999/xlink" content-type="arpha" xlink:type="simple">65D234ED-642E-554F-846F-4A756C976EDF</object-id>
              <tp:taxon-name-part taxon-name-part-type="genus" reg="Megasoma">Megasoma</tp:taxon-name-part> (<tp:taxon-name-part taxon-name-part-type="subgenus" reg="Megasoma">Megasoma</tp:taxon-name-part>) <tp:taxon-name-part taxon-name-part-type="species" reg="gyas">gyas</tp:taxon-name-part></tp:taxon-name><tp:taxon-authority>(Jablonsky in Herbst, 1785)</tp:taxon-authority><xref ref-type="fig" rid="F4">Figures 8A–E</xref><xref ref-type="fig" rid="F8">, 13A–C</xref><tp:nomenclature-citation-list><tp:nomenclature-citation><tp:taxon-name>
                  <tp:taxon-name-part taxon-name-part-type="genus" reg="Scarabaeus"/> <tp:taxon-name-part taxon-name-part-type="species" reg="gyas"/></tp:taxon-name><comment><tp:taxon-name>
                  <tp:taxon-name-part taxon-name-part-type="genus" reg="Scarabaeus">Scarabaeus</tp:taxon-name-part> <tp:taxon-name-part taxon-name-part-type="species" reg="gyas">gyas</tp:taxon-name-part></tp:taxon-name>
                Jablonsky, 1785: 263–267</comment></tp:nomenclature-citation><tp:nomenclature-citation><tp:taxon-name>
                    <tp:taxon-name-part taxon-name-part-type="genus" reg="Scarabaeus"/>
                  </tp:taxon-name><comment><tp:taxon-name>
                    <tp:taxon-name-part taxon-name-part-type="genus" reg="Scarabaeus">Scarabaeus</tp:taxon-name-part>
                  </tp:taxon-name><tp:taxon-name>
                    <tp:taxon-name-part taxon-name-part-type="genus" reg="Goliath">Goliath</tp:taxon-name-part>
                  </tp:taxon-name> Voets, 1766 (unavailable name). </comment></tp:nomenclature-citation><tp:nomenclature-citation><tp:taxon-name>
                  <tp:taxon-name-part taxon-name-part-type="genus" reg="Scarabaeus">Scarabaeus</tp:taxon-name-part> <tp:taxon-name-part taxon-name-part-type="species" reg="esau">esau</tp:taxon-name-part></tp:taxon-name><comment>Jablonsky, 1785; synonym by <xref ref-type="bibr" rid="B9">Burmeister 1847</xref>: 277–278.</comment></tp:nomenclature-citation><tp:nomenclature-citation><tp:taxon-name>
                  <tp:taxon-name-part taxon-name-part-type="genus" reg="Scarabaeus">Scarabaeus</tp:taxon-name-part> <tp:taxon-name-part taxon-name-part-type="species" reg="laniger">laniger</tp:taxon-name-part></tp:taxon-name><comment>Olivier, 1789; synonym by <xref ref-type="bibr" rid="B8">Burmeister 1846</xref>: 106–108.</comment></tp:nomenclature-citation><tp:nomenclature-citation><tp:taxon-name>
                  <tp:taxon-name-part taxon-name-part-type="genus" reg="Megasoma">Megasoma</tp:taxon-name-part> <tp:taxon-name-part taxon-name-part-type="species" reg="gyas">gyas</tp:taxon-name-part> <tp:taxon-name-part taxon-name-part-type="subspecies" reg="rumbucheri">rumbucheri</tp:taxon-name-part></tp:taxon-name><comment>Fischer, 1968, syn. nov.</comment></tp:nomenclature-citation></tp:nomenclature-citation-list></tp:nomenclature><tp:treatment-sec sec-type="type material" id="SECID0E4LAG"><title>Type material.</title><p>The holotype is the specimen seen and illustrated by Voets, whose illustration was later copied by <xref ref-type="bibr" rid="B21">Jablonsky (1785</xref>: Plate 4 fig. 4) and is probably lost.</p></tp:treatment-sec><tp:treatment-sec sec-type="distribution" id="SECID0EHMAG"><title>Distribution.</title><p><italic><tp:taxon-name><tp:taxon-name-part taxon-name-part-type="genus" reg="Megasoma">Megasoma</tp:taxon-name-part> <tp:taxon-name-part taxon-name-part-type="species" reg="gyas">gyas</tp:taxon-name-part></tp:taxon-name></italic> occurs in the Caatinga biome of the Brazilian states of Piauí, Ceará, Rio Grande do Norte, Paraíba, Pernambuco, Alagoas, and Sergipe (Fig. <xref ref-type="fig" rid="F5">9</xref>). The distribution range of this species overlaps a portion of the “subregioes nordestinas” (<xref ref-type="bibr" rid="B42">Vasconcellos et al. 2010</xref>; <xref ref-type="bibr" rid="B4">Beserra Nobre et al. 2014</xref>) of “Meio-norte” and “Sertao” regions (Fig. <xref ref-type="fig" rid="F5">10</xref>). The Caatinga biome (xeric shrubland and thorn forest) occupies an area of 497,000 sq. miles, i.e., 10% of Brazilian territory (Fig. <xref ref-type="fig" rid="F5">9</xref>); it is a recent biome located on an ancient seabed. This biome experiences long periods of drought, which can last up to eight months. It is mainly composed of dry Savannah (<xref ref-type="bibr" rid="B11">Coutinho 2016</xref>).</p><fig id="F5" position="float" orientation="portrait"><object-id xmlns:xlink="http://www.w3.org/1999/xlink" content-type="doi" xlink:type="simple">10.3897/zookeys.999.53130.figures9-10</object-id><object-id xmlns:xlink="http://www.w3.org/1999/xlink" content-type="arpha" xlink:type="simple">DF7758D4-56E1-51B7-9CCD-749795DFFE88</object-id><label>Figures 9, 10.</label><caption><p><bold>9</bold> Surface of bioma Caatinga in Brazil <bold>10</bold> The subregions in NE Brazil.</p></caption><graphic xmlns:xlink="http://www.w3.org/1999/xlink" xlink:href="zookeys-999-109-g005.jpg" position="float" orientation="portrait" xlink:type="simple" id="oo_481434.jpg"><uri content-type="original_file" xlink:type="simple">https://binary.pensoft.net/fig/481434</uri></graphic></fig></tp:treatment-sec><tp:treatment-sec sec-type="material" id="SECID0EBOAG"><title>Material examined.</title><p>13 major ♂, 4 minor ♂, and 7 ♀ from the following Brazilian states: <bold>Alagoas</bold>, Canapi, X 2018, J. Dantas Leg. (1 ♂, <named-content xmlns:xlink="http://www.w3.org/1999/xlink" content-type="dwc:institutional_code" xlink:type="simple">CERPE</named-content>, 1 ♀, <abbrev xmlns:xlink="http://www.w3.org/1999/xlink" content-type="institution" xlink:title="Massimo Prandi private collection, Salò, Brescia, Italy" id="ABBRID0EOOAG" xlink:type="simple">MPC</abbrev>); <bold>Pernambuco</bold>, Timbaúba, with indication of 1 hour and half by car inland of Recife, XII 1979 (1 ♂ and 1 ♀, <abbrev xmlns:xlink="http://www.w3.org/1999/xlink" content-type="institution" xlink:title="Massimo Prandi private collection, Salò, Brescia, Italy" id="ABBRID0EVOAG" xlink:type="simple">MPC</abbrev>); Areia, VI 1945 (1 ♂, <abbrev xmlns:xlink="http://www.w3.org/1999/xlink" content-type="institution" xlink:title="Massimo Prandi private collection, Salò, Brescia, Italy" id="ABBRID0E1OAG" xlink:type="simple">MPC</abbrev>); Araripina, 1953 (2 ♂, <abbrev xmlns:xlink="http://www.w3.org/1999/xlink" content-type="institution" xlink:title="Leonello Milani private collection, Calvignasco, Milano, Italy" id="ABBRID0E6OAG" xlink:type="simple">LMC</abbrev>); Brazil, Estaçao …(not visible), G.L.Sladen Leg., 1925 (2 ♂, 1 ♀, <named-content xmlns:xlink="http://www.w3.org/1999/xlink" content-type="dwc:institutional_code" xlink:type="simple">BMNH</named-content>); Custódia, X 2012, leg. C.E.B Nobre (1 ♂, <abbrev xmlns:xlink="http://www.w3.org/1999/xlink" content-type="institution" xlink:title="Massimo Prandi private collection, Salò, Brescia, Italy" id="ABBRID0EJPAG" xlink:type="simple">MPC</abbrev>); São José do Egito (sitio Humaitá), IV 2010 Leg. R.M. Correia (1 ♂, <abbrev xmlns:xlink="http://www.w3.org/1999/xlink" content-type="institution" xlink:title="Universidade Federal do Mato Grosso, Instituto de Biociências, Cuiabá, Brazil" id="ABBRID0EOPAG" xlink:type="simple">CEMT</abbrev>); Igarassu, Três Ladeiras, Usina São José XII 2017, (1 ♀, <named-content xmlns:xlink="http://www.w3.org/1999/xlink" content-type="dwc:institutional_code" xlink:type="simple">CERPE</named-content>); <bold>Sergipe</bold>, didactic collection of the University, no further data (1 ♂, <named-content xmlns:xlink="http://www.w3.org/1999/xlink" content-type="dwc:institutional_code" xlink:type="simple">CERPE</named-content>, 1 ♂, <abbrev xmlns:xlink="http://www.w3.org/1999/xlink" content-type="institution" xlink:title="Massimo Prandi private collection, Salò, Brescia, Italy" id="ABBRID0E6PAG" xlink:type="simple">MPC</abbrev>); Capela, Ref. Vida Silv. – Mata do Jumco Station (RUSMJ), III 2014 Leg. O.G. Moura (1 ♂, <named-content xmlns:xlink="http://www.w3.org/1999/xlink" content-type="dwc:institutional_code" xlink:type="simple">CERPE</named-content>); <bold>Ceará</bold>, no data (1 ♂, <named-content xmlns:xlink="http://www.w3.org/1999/xlink" content-type="dwc:institutional_code" xlink:type="simple">CERPE</named-content>); Ceará, no data (1 ♂, 1 ♀, <abbrev xmlns:xlink="http://www.w3.org/1999/xlink" content-type="institution" xlink:title="Everardo and Paschoal C. Grossi collection, Nova Friburgo, Rio de Janeiro, Brazil" id="ABBRID0EQQAG" xlink:type="simple">EPGC</abbrev>); <bold>Piauí</bold>, didactic collection of the University, Teresina, São Francisco, IV 2001 (1 ♂, <named-content xmlns:xlink="http://www.w3.org/1999/xlink" content-type="dwc:institutional_code" xlink:type="simple">CERPE</named-content>); <bold>Rio Grande do Norte</bold>, Tenente Laurentino Cruz, I 2015, leg. R. Andreazze (1 ♂, <named-content xmlns:xlink="http://www.w3.org/1999/xlink" content-type="dwc:institutional_code" xlink:type="simple">CERPE</named-content>, 1 ♀, <abbrev xmlns:xlink="http://www.w3.org/1999/xlink" content-type="institution" xlink:title="Massimo Prandi private collection, Salò, Brescia, Italy" id="ABBRID0EDRAG" xlink:type="simple">MPC</abbrev>); <bold>Paraiba</bold>, Patos, no further data, (1 ♂, <named-content xmlns:xlink="http://www.w3.org/1999/xlink" content-type="dwc:institutional_code" xlink:type="simple">CERPE</named-content>, 1 ♀, <abbrev xmlns:xlink="http://www.w3.org/1999/xlink" content-type="institution" xlink:title="Massimo Prandi private collection, Salò, Brescia, Italy" id="ABBRID0EPRAG" xlink:type="simple">MPC</abbrev>).</p><p><bold>Male (Fig. <xref ref-type="fig" rid="F4">8</xref>). <italic>Size</italic>.</bold> L: 77 mm; <abbrev xmlns:xlink="http://www.w3.org/1999/xlink" xlink:title="length from the tip of cephalic horn to the elytral apex" id="ABBRID0E6RAG" xlink:type="simple">TL</abbrev>: 88 mm; <abbrev xmlns:xlink="http://www.w3.org/1999/xlink" xlink:title="pronotum maximum length" id="ABBRID0EDSAG" xlink:type="simple">PL</abbrev>: 21 mm; <abbrev xmlns:xlink="http://www.w3.org/1999/xlink" xlink:title="pronotum maximum width" id="ABBRID0EHSAG" xlink:type="simple">PW</abbrev>: 35 mm; <abbrev xmlns:xlink="http://www.w3.org/1999/xlink" xlink:title="elytral maximum length" id="ABBRID0ELSAG" xlink:type="simple">EL</abbrev>: 49 mm; <abbrev xmlns:xlink="http://www.w3.org/1999/xlink" xlink:title="elytral maximum width" id="ABBRID0EPSAG" xlink:type="simple">EW</abbrev>: 42 mm; <abbrev xmlns:xlink="http://www.w3.org/1999/xlink" xlink:title="cephalic horn length measured along the external curve" id="ABBRID0ETSAG" xlink:type="simple">CL</abbrev>: 23 mm; <abbrev xmlns:xlink="http://www.w3.org/1999/xlink" xlink:title="lateral pronotal horn length from base" id="ABBRID0EXSAG" xlink:type="simple">PH</abbrev>: 8.5 mm. <bold><italic>General appearance</italic>.</bold> Uniformly dark brown, covered by yellowish short, fine, dense pubescence; head, including horn, consistently black with yellowish sparse bristles at base. <bold><italic>Head</italic>.</bold> Cephalic horn: short, projecting forwards and curved upwards. In lateral view flat, distally bent upwards. In dorsal view, narrower at base gradually broadened towards distinctly forked apex. Apex U-shaped, with slightly divergent, long, tips (Fig. <xref ref-type="fig" rid="F4">8C</xref>). Distance between tips 11.5 mm. Sides bordered with a weak, hardly detectable rim, from base to mid-length. Dorsal side at base with relief of an almost imperceptible tooth. <bold><italic>Pronotum</italic>.</bold> Whole surface covered by fine, dense yellowish pubescence. Anterior angles projecting as small but elongate, sharp, parallel horns, slightly bent outwards; width of horn at base 4.5 mm; length from base to tip 8.5 mm; distance between apices of anterior horns 23 mm. Median thoracic horn longer than lateral ones, length 15 mm, with characteristic sickle-shaped form, dorsal side with glossy black line, ventral side of median horn with recumbent fine pubescence. <abbrev xmlns:xlink="http://www.w3.org/1999/xlink" xlink:title="pronotum maximum length" id="ABBRID0ELTAG" xlink:type="simple">PL</abbrev>/<abbrev xmlns:xlink="http://www.w3.org/1999/xlink" xlink:title="lateral thoracic horn length from base" id="ABBRID0EPTAG" xlink:type="simple">TH</abbrev> ratio 2.470. L/<abbrev xmlns:xlink="http://www.w3.org/1999/xlink" xlink:title="pronotum maximum length" id="ABBRID0ETTAG" xlink:type="simple">PL</abbrev> ratio 3.666, showing a fairly elongated feature of the body. <bold><italic>Elytra</italic>.</bold> Surface covered by fine, dense, recumbent, yellowish pubescence apart from elytral suture and epipleura, glabrous; <abbrev xmlns:xlink="http://www.w3.org/1999/xlink" xlink:title="elytral maximum length" id="ABBRID0E2TAG" xlink:type="simple">EL</abbrev>/<abbrev xmlns:xlink="http://www.w3.org/1999/xlink" xlink:title="elytral maximum width" id="ABBRID0E6TAG" xlink:type="simple">EW</abbrev> ratio 1.166. Elytral surface covered by (two or three on each elytron) visible longitudinal ridges: sutural edge black, glabrous, punctate; other pubescent ridges spaced out. Elytra in lateral view more convex proximally and then gradually flattened towards apex. L/<abbrev xmlns:xlink="http://www.w3.org/1999/xlink" xlink:title="elytral maximum length" id="ABBRID0EDUAG" xlink:type="simple">EL</abbrev> ratio 1.571, elongate.</p><p><bold><italic>Abdomen</italic>.</bold> Sides covered with short, very fine, yellowish brown pubescence, medially almost glabrous. <bold><italic>Legs</italic>.</bold> Fore tibia almost straight, inner apical edge strongly dilated inwards, 23 mm in length. Anterior edge of protibia V-shaped. Lateral edge with three strong teeth, decreasing in size proximally, from base to apex; basal tooth more distant from subapical tooth than the latter from the apical tooth. Basal and subapical teeth large, triangular, thick, sharp, pointing rearwards; apical tooth short, pointing forwards. Inner apical spur strongly curved downwards, as long as apical tooth. Fore tarsi length 25 mm. <bold><italic>Aedeagus</italic>.</bold> Parameres of tegmen elongate and narrow, as in Fig. <xref ref-type="fig" rid="F25">31A, B</xref>. Thickness of section from anterior phallobase to median lobe also narrow.</p></tp:treatment-sec><tp:treatment-sec sec-type="variation" id="SECID0E1UAG"><title>Variation, males.</title><p>Major and medium males always with apex of cephalic horn U-shaped, with long tips. Minor males with cephalic horn length not more than twice head length, from vertex to clypeus, bear the apex of cephalic horn V-shaped with shorter tips and wider body. Dorsal tooth of cephalic horn absent in medium and minor males.</p></tp:treatment-sec><tp:treatment-sec sec-type="description" id="SECID0E6UAG"><title>Measurements.</title><p>L: 53–77 mm; <abbrev xmlns:xlink="http://www.w3.org/1999/xlink" xlink:title="length from the tip of cephalic horn to the elytral apex" id="ABBRID0EFVAG" xlink:type="simple">TL</abbrev>: 59–88 mm; <abbrev xmlns:xlink="http://www.w3.org/1999/xlink" xlink:title="pronotum maximum length" id="ABBRID0EJVAG" xlink:type="simple">PL</abbrev>: 14–21 mm; <abbrev xmlns:xlink="http://www.w3.org/1999/xlink" xlink:title="pronotum maximum width" id="ABBRID0ENVAG" xlink:type="simple">PW</abbrev>: 24–35 mm; <abbrev xmlns:xlink="http://www.w3.org/1999/xlink" xlink:title="elytral maximum length" id="ABBRID0ERVAG" xlink:type="simple">EL</abbrev>: 38–49 mm; <abbrev xmlns:xlink="http://www.w3.org/1999/xlink" xlink:title="elytral maximum width" id="ABBRID0EVVAG" xlink:type="simple">EW</abbrev>: 30–43 mm; <abbrev xmlns:xlink="http://www.w3.org/1999/xlink" xlink:title="cephalic horn length measured along the external curve" id="ABBRID0EZVAG" xlink:type="simple">CL</abbrev>: 10–23 mm; <abbrev xmlns:xlink="http://www.w3.org/1999/xlink" xlink:title="fore tibia length" id="ABBRID0E4VAG" xlink:type="simple">FL</abbrev>: 15–23 mm; <abbrev xmlns:xlink="http://www.w3.org/1999/xlink" xlink:title="fore tarsus length" id="ABBRID0EBWAG" xlink:type="simple">TF</abbrev>: 17–25 mm.</p><p><bold>Female (Fig. <xref ref-type="fig" rid="F8">13</xref>). <italic>Size</italic>.</bold> L: 54 mm; <abbrev xmlns:xlink="http://www.w3.org/1999/xlink" xlink:title="pronotum maximum length" id="ABBRID0EQWAG" xlink:type="simple">PL</abbrev>: 16 mm; <abbrev xmlns:xlink="http://www.w3.org/1999/xlink" xlink:title="pronotum maximum width" id="ABBRID0EUWAG" xlink:type="simple">PW</abbrev>: 23 mm; <abbrev xmlns:xlink="http://www.w3.org/1999/xlink" xlink:title="elytral maximum length" id="ABBRID0EYWAG" xlink:type="simple">EL</abbrev>: 34 mm; <abbrev xmlns:xlink="http://www.w3.org/1999/xlink" xlink:title="elytral maximum width" id="ABBRID0E3WAG" xlink:type="simple">EW</abbrev>: 30 mm. <bold><italic>General appearance</italic>.</bold> Uniformly black; elytra with 6/7 of its surface covered by grey-brownish dense pilosity. <bold><italic>Head</italic>.</bold> Fronto-clypeal suture with a double conical tubercle. <bold><italic>Pronotum</italic>.</bold> Surface dull, coarsely punctate-rugose, strongly convex; posterior median carina 8 mm long, ½ of total <abbrev xmlns:xlink="http://www.w3.org/1999/xlink" xlink:title="pronotum maximum length" id="ABBRID0EMXAG" xlink:type="simple">PL</abbrev>. Anterior angles obtusely projecting, yet with sharp tips. Lateral edges with the presence of sparse bristles. <bold><italic>Elytra</italic>.</bold> Surface with puncture mixed to wrinkles anteriorly, glossy black; punctate black surface extending for 8 mm. Elytral pubescence thick, uniform, with clearly visible longitudinal ridges, three or four for each elytron, almost equidistantly spaced out. Dorsal suture and lateral margins glossy black, with very fine punctation. <bold><italic>Abdomen</italic>.</bold> Sternites finely punctate, covered by short, yellowish brown pilosity, except for a small central portion in the middle of sternites III–V. <bold><italic>Legs</italic>.</bold> Fore tibiae shorter than in males, <abbrev xmlns:xlink="http://www.w3.org/1999/xlink" xlink:title="length from the tip of cephalic horn to the elytral apex" id="ABBRID0E3XAG" xlink:type="simple">TL</abbrev> 15 mm, and shorter than tarsi, <abbrev xmlns:xlink="http://www.w3.org/1999/xlink" xlink:title="fore tarsus length" id="ABBRID0EAYAG" xlink:type="simple">TF</abbrev> 17 mm; external sides with three strong teeth almost equal in length, with the subapical tooth a little longer. Lateral teeth and inner apical spur smaller than in males.</p><fig id="F6" position="float" orientation="portrait"><object-id xmlns:xlink="http://www.w3.org/1999/xlink" content-type="doi" xlink:type="simple">10.3897/zookeys.999.53130.figure11</object-id><object-id xmlns:xlink="http://www.w3.org/1999/xlink" content-type="arpha" xlink:type="simple">2455A81B-A8D4-5F4A-AB4B-B36DA8D7430A</object-id><label>Figure 11.</label><caption><p>View of Caatinga biome near Sairé, Pernambuco (photograph P. Grossi).</p></caption><graphic xmlns:xlink="http://www.w3.org/1999/xlink" xlink:href="zookeys-999-109-g006.jpg" position="float" orientation="portrait" xlink:type="simple" id="oo_481435.jpg"><uri content-type="original_file" xlink:type="simple">https://binary.pensoft.net/fig/481435</uri></graphic></fig></tp:treatment-sec><tp:treatment-sec sec-type="description" id="SECID0EQYAG"><title>Measurements.</title><p>L: 52–60 mm; <abbrev xmlns:xlink="http://www.w3.org/1999/xlink" xlink:title="pronotum maximum length" id="ABBRID0EWYAG" xlink:type="simple">PL</abbrev>: 15–16 mm; <abbrev xmlns:xlink="http://www.w3.org/1999/xlink" xlink:title="pronotum maximum width" id="ABBRID0E1YAG" xlink:type="simple">PW</abbrev>: 23–27 mm; <abbrev xmlns:xlink="http://www.w3.org/1999/xlink" xlink:title="elytral maximum length" id="ABBRID0E5YAG" xlink:type="simple">EL</abbrev>: 34–39 mm; <abbrev xmlns:xlink="http://www.w3.org/1999/xlink" xlink:title="elytral maximum width" id="ABBRID0ECZAG" xlink:type="simple">EW</abbrev>: 30–34 mm; <abbrev xmlns:xlink="http://www.w3.org/1999/xlink" xlink:title="fore tibia length" id="ABBRID0EGZAG" xlink:type="simple">FL</abbrev>: 15–16 mm; <abbrev xmlns:xlink="http://www.w3.org/1999/xlink" xlink:title="fore tarsus length" id="ABBRID0EKZAG" xlink:type="simple">TF</abbrev>: 17–18 mm; <abbrev xmlns:xlink="http://www.w3.org/1999/xlink" xlink:title="head length" id="ABBRID0EOZAG" xlink:type="simple">HL</abbrev>: 6–8 mm.</p><fig id="F7" position="float" orientation="portrait"><object-id xmlns:xlink="http://www.w3.org/1999/xlink" content-type="doi" xlink:type="simple">10.3897/zookeys.999.53130.figure12</object-id><object-id xmlns:xlink="http://www.w3.org/1999/xlink" content-type="arpha" xlink:type="simple">CC1503E2-239C-5B5A-A4DC-62239956B34B</object-id><label>Figure 12.</label><caption><p>View of Serra Talhada, vale do Rio Pajeú, Pernambuco. (photograph P. Grossi).</p></caption><graphic xmlns:xlink="http://www.w3.org/1999/xlink" xlink:href="zookeys-999-109-g007.jpg" position="float" orientation="portrait" xlink:type="simple" id="oo_481436.jpg"><uri content-type="original_file" xlink:type="simple">https://binary.pensoft.net/fig/481436</uri></graphic></fig><fig id="F8" position="float" orientation="portrait"><object-id xmlns:xlink="http://www.w3.org/1999/xlink" content-type="doi" xlink:type="simple">10.3897/zookeys.999.53130.figure13</object-id><object-id xmlns:xlink="http://www.w3.org/1999/xlink" content-type="arpha" xlink:type="simple">FEEA4788-1180-586F-AF01-04359E083BB7</object-id><label>Figure 13.</label><caption><p><italic><tp:taxon-name><tp:taxon-name-part taxon-name-part-type="genus" reg="Megasoma">Megasoma</tp:taxon-name-part> <tp:taxon-name-part taxon-name-part-type="species" reg="gyas">gyas</tp:taxon-name-part></tp:taxon-name></italic> ♀ from Brazil, Rio Grande do Norte, Tenente Laurentino <bold>A</bold> dorsal habitus <bold>B</bold> double head's tubercle <bold>C</bold> pronotum with carina.</p></caption><graphic xmlns:xlink="http://www.w3.org/1999/xlink" xlink:href="zookeys-999-109-g008.jpg" position="float" orientation="portrait" xlink:type="simple" id="oo_481437.jpg"><uri content-type="original_file" xlink:type="simple">https://binary.pensoft.net/fig/481437</uri></graphic></fig><fig id="F9" position="float" orientation="portrait"><object-id xmlns:xlink="http://www.w3.org/1999/xlink" content-type="doi" xlink:type="simple">10.3897/zookeys.999.53130.figure14</object-id><object-id xmlns:xlink="http://www.w3.org/1999/xlink" content-type="arpha" xlink:type="simple">4B1EA7D2-2770-5C8A-810B-1A363AC5D5FA</object-id><label>Figure 14.</label><caption><p>Map of Caatinga’s biome with collecting localities (grouped) of <italic><tp:taxon-name><tp:taxon-name-part taxon-name-part-type="genus" reg="Megasoma">Megasoma</tp:taxon-name-part> <tp:taxon-name-part taxon-name-part-type="species" reg="gyas">gyas</tp:taxon-name-part></tp:taxon-name></italic> in northeastern Brazil.</p></caption><graphic xmlns:xlink="http://www.w3.org/1999/xlink" xlink:href="zookeys-999-109-g009.jpg" position="float" orientation="portrait" xlink:type="simple" id="oo_481438.jpg"><uri content-type="original_file" xlink:type="simple">https://binary.pensoft.net/fig/481438</uri></graphic></fig></tp:treatment-sec><tp:treatment-sec><!--Section generated to contain objects referenced in tp:taxon-treatment.--><fig id="F4" position="float" orientation="portrait"><object-id xmlns:xlink="http://www.w3.org/1999/xlink" content-type="doi" xlink:type="simple">10.3897/zookeys.999.53130.figure8</object-id><object-id xmlns:xlink="http://www.w3.org/1999/xlink" content-type="arpha" xlink:type="simple">6E5967F5-B9B6-5FCF-A06E-D0A02406C8BD</object-id><label>Figure 8.</label><caption><p><italic><tp:taxon-name><tp:taxon-name-part taxon-name-part-type="genus" reg="Megasoma">Megasoma</tp:taxon-name-part> <tp:taxon-name-part taxon-name-part-type="species" reg="gyas">gyas</tp:taxon-name-part></tp:taxon-name></italic> ♂ from Brazil, Pernambuco <bold>A</bold> dorsal habitus <bold>B</bold> cephalic horn lateral view <bold>C</bold> cephalic horn frontal view <bold>D</bold> original label <bold>E</bold> lateral habitus.</p></caption><graphic xmlns:xlink="http://www.w3.org/1999/xlink" xlink:href="zookeys-999-109-g004.jpg" position="float" orientation="portrait" xlink:type="simple" id="oo_481433.jpg"><uri content-type="original_file" xlink:type="simple">https://binary.pensoft.net/fig/481433</uri></graphic></fig><fig id="F25" position="float" orientation="portrait"><object-id xmlns:xlink="http://www.w3.org/1999/xlink" content-type="doi" xlink:type="simple">10.3897/zookeys.999.53130.figure31</object-id><object-id xmlns:xlink="http://www.w3.org/1999/xlink" content-type="arpha" xlink:type="simple">055F0B30-B105-50AC-BB9E-36EB9B697E5C</object-id><label>Figure 31.</label><caption><p>Frontal view of aedeagi <bold>A</bold> aedeagus of <italic><tp:taxon-name><tp:taxon-name-part taxon-name-part-type="genus" reg="Megasoma">M.</tp:taxon-name-part> <tp:taxon-name-part taxon-name-part-type="species" reg="gyas">gyas</tp:taxon-name-part></tp:taxon-name></italic> from Brazil, Pernambuco, Custódia <bold>B</bold> aedeagus <italic><tp:taxon-name><tp:taxon-name-part taxon-name-part-type="genus" reg="Megasoma">M.</tp:taxon-name-part> <tp:taxon-name-part taxon-name-part-type="species" reg="gyas">gyas</tp:taxon-name-part></tp:taxon-name></italic> from Brazil, Sergipe <bold>C</bold> aedeagus of <italic><tp:taxon-name><tp:taxon-name-part taxon-name-part-type="genus" reg="Megasoma">M.</tp:taxon-name-part> <tp:taxon-name-part taxon-name-part-type="species" reg="typhon">typhon</tp:taxon-name-part> <tp:taxon-name-part taxon-name-part-type="subspecies" reg="typhon">typhon</tp:taxon-name-part></tp:taxon-name></italic> from Brazil, Bahia, Jaguaquara <bold>D</bold> aedeagus of <italic><tp:taxon-name><tp:taxon-name-part taxon-name-part-type="genus" reg="Megasoma">M.</tp:taxon-name-part> <tp:taxon-name-part taxon-name-part-type="species" reg="typhon">typhon</tp:taxon-name-part> <tp:taxon-name-part taxon-name-part-type="subspecies" reg="typhon">typhon</tp:taxon-name-part></tp:taxon-name></italic> from Brazil, Minas Gerais, Ipatinga <bold>E, F</bold> aedeagi of <italic><tp:taxon-name><tp:taxon-name-part taxon-name-part-type="genus" reg="Megasoma">M.</tp:taxon-name-part> <tp:taxon-name-part taxon-name-part-type="species" reg="hyperion">hyperion</tp:taxon-name-part></tp:taxon-name></italic> sp. nov. from Brazil, Minas Gerais, Aguas Vermelhas.</p></caption><graphic xmlns:xlink="http://www.w3.org/1999/xlink" xlink:href="zookeys-999-109-g025.jpg" position="float" orientation="portrait" xlink:type="simple" id="oo_481456.jpg"><uri content-type="original_file" xlink:type="simple">https://binary.pensoft.net/fig/481456</uri></graphic></fig></tp:treatment-sec><ref-list><ref id="B9"><mixed-citation xmlns:xlink="http://www.w3.org/1999/xlink" xlink:type="simple"><person-group><name name-style="western"><surname>Burmeister</surname><given-names>H</given-names></name></person-group> (<year>1847</year>) <source>Handbuch der Entomologie, Vol.V, <tp:taxon-name><tp:taxon-name-part taxon-name-part-type="order">Coleoptera</tp:taxon-name-part></tp:taxon-name><tp:taxon-name><tp:taxon-name-part taxon-name-part-type="superfamily">Lamellicornia</tp:taxon-name-part></tp:taxon-name>, Xylophila et Pectinicornia. G.</source><publisher-name>Reimer</publisher-name>, <publisher-loc>Berlin</publisher-loc>, <size units="page">584 pp</size>. <ext-link xlink:type="simple" ext-link-type="uri" xlink:href="https://www.biodiversitylibrary.org/page/24993404">https://www.biodiversitylibrary.org/page/24993404</ext-link></mixed-citation></ref><ref id="B8"><mixed-citation xmlns:xlink="http://www.w3.org/1999/xlink" xlink:type="simple"><person-group><name name-style="western"><surname>Burmeister</surname><given-names>H</given-names></name></person-group> (<year>1846</year>) <source>Genera quaedam Insectorum (Vol. I). Sumptibus A.</source><publisher-name>Burmeister</publisher-name>, <publisher-loc>Berlin</publisher-loc>, <size units="page">220 pp</size>. <ext-link xlink:type="simple" ext-link-type="uri" xlink:href="https://www.biodiversitylibrary.org/page/8196357">https://www.biodiversitylibrary.org/page/8196357</ext-link></mixed-citation></ref><ref id="B21"><mixed-citation xmlns:xlink="http://www.w3.org/1999/xlink" xlink:type="simple"><person-group><name name-style="western"><surname>Jablonsky</surname><given-names>CG</given-names></name></person-group> (<year>1785</year>) <source>Natursystem aller bekannten in-und auslandischen Insekten, als eine Forsetzung der von Buffonschen Naturgeschichte. Nach der System des Ritters Carl von Linné bearbeitet. Der Kafer erster Theil. Mit sechs illuminirten Kupfertafeln.</source><publisher-name>Joachim Pauli Buchhandler</publisher-name>, <publisher-loc>Berlin</publisher-loc>, <size units="page">310 pp</size>. <ext-link xlink:type="simple" ext-link-type="uri" xlink:href="https://www.biodiversitylibrary.org/page/57671828">https://www.biodiversitylibrary.org/page/57671828</ext-link></mixed-citation></ref><ref id="B42"><mixed-citation xmlns:xlink="http://www.w3.org/1999/xlink" xlink:type="simple"><person-group><name name-style="western"><surname>Vasconcellos</surname><given-names>A</given-names></name><name name-style="western"><surname>Andreazze</surname><given-names>R</given-names></name><name name-style="western"><surname>Almeida</surname><given-names>AM</given-names></name><name name-style="western"><surname>Araujo</surname><given-names>HFP</given-names></name><name name-style="western"><surname>Oliveira</surname><given-names>ES</given-names></name><name name-style="western"><surname>Oliveira</surname><given-names>U</given-names></name></person-group> (<year>2010</year>) Seasonality of Insects in the semi-arid Caatinga of Northwestern Brazil – Revista Brasileira de Entomologia 54: 471–476. <ext-link xlink:type="simple" ext-link-type="doi" xlink:href="10.1590/S0085-56262010000300019">https://doi.org/10.1590/S0085-56262010000300019</ext-link></mixed-citation></ref><ref id="B4"><mixed-citation xmlns:xlink="http://www.w3.org/1999/xlink" xlink:type="simple"><person-group><name name-style="western"><surname>Beserra Nobre</surname><given-names>CE</given-names></name><name name-style="western"><surname>Bezerra Souza</surname><given-names>T</given-names></name><name name-style="western"><surname>Vieira Nunes</surname><given-names>R</given-names></name><name name-style="western"><surname>Avello Nicola</surname><given-names>P</given-names></name><name name-style="western"><surname>Machado Pereira</surname><given-names>LC</given-names></name></person-group> (<year>2014</year>) <article-title>A new distribution record of the threatened <italic><tp:taxon-name><tp:taxon-name-part taxon-name-part-type="genus">Megasoma</tp:taxon-name-part> <tp:taxon-name-part taxon-name-part-type="species">gyas</tp:taxon-name-part> <tp:taxon-name-part taxon-name-part-type="subspecies">rumbucheri</tp:taxon-name-part></tp:taxon-name></italic> Fisher, 1968 (<tp:taxon-name><tp:taxon-name-part taxon-name-part-type="order">Coleoptera</tp:taxon-name-part></tp:taxon-name>: <tp:taxon-name><tp:taxon-name-part taxon-name-part-type="family">Scarabaeidae</tp:taxon-name-part></tp:taxon-name>: <tp:taxon-name><tp:taxon-name-part taxon-name-part-type="subfamily">Dynastinae</tp:taxon-name-part></tp:taxon-name>) Northward to the Rio São Francisco, Pernambuco, Brazil.</article-title><source>The Coleopterist Bulletin</source><volume>68</volume>: <fpage>762</fpage>–<lpage>764</lpage>. <ext-link xlink:type="simple" ext-link-type="doi" xlink:href="10.1649/0010-065X-68.4.762">https://doi.org/10.1649/0010-065X-68.4.762</ext-link></mixed-citation></ref><ref id="B11"><mixed-citation xmlns:xlink="http://www.w3.org/1999/xlink" xlink:type="simple"><person-group><name name-style="western"><surname>Coutinho</surname><given-names>LM</given-names></name></person-group> (<year>2016</year>) <source>Biomas Brasileiros.</source><publisher-name>Oficina de Textos</publisher-name>, <publisher-loc>São Paulo</publisher-loc>, <size units="page">124 pp</size>.</mixed-citation></ref></ref-list></tp:taxon-treatment>
