# Supplementary material for: Revision of the Megasoma (Megasoma) gyas (Jablonsky in Herbst, 1785) species group (Coleoptera, Scarabaeidae, Dynastinae)
Source: Zookeys. 2020 Nov 30;999:109–45. doi: 10.3897/zookeys.999.53130 (PMC7723882; doi:10.3897/zookeys.999.53130)
Supplement: XML Treatment for Megasoma (Megasoma) typhon ssp.typhon [file zookeys.999.53130-treatment2.xml]

<!DOCTYPE tp:taxon-treatment
  PUBLIC "-//TaxonX//DTD Taxonomic Treatment Publishing DTD v0 20100105//EN" "tax-treatment-NSO.dtd">
<tp:taxon-treatment xmlns:tp="http://www.plazi.org/taxpub"><tp:treatment-meta><kwd-group><label>Taxon classification</label><kwd><named-content xmlns:xlink="http://www.w3.org/1999/xlink" content-type="kingdom">Animalia</named-content></kwd><kwd><named-content xmlns:xlink="http://www.w3.org/1999/xlink" content-type="order">Coleoptera</named-content></kwd><kwd><named-content xmlns:xlink="http://www.w3.org/1999/xlink" content-type="family">Dynastidae</named-content></kwd></kwd-group><mixed-citation publication-type="journal"><person-group><name><surname>Prandi</surname><given-names>Massimo</given-names></name><name><surname>Grossi</surname><given-names>Paschoal C.</given-names></name><name><surname>Vaz-De-Mello</surname><given-names>Fernando Z.</given-names></name></person-group><article-title>Revision of the <italic><tp:taxon-name><tp:taxon-name-part taxon-name-part-type="genus" reg="Megasoma">Megasoma</tp:taxon-name-part></tp:taxon-name></italic> (<italic><tp:taxon-name><tp:taxon-name-part taxon-name-part-type="genus" reg="Megasoma"/><tp:taxon-name-part taxon-name-part-type="subgenus" reg="Megasoma">Megasoma</tp:taxon-name-part></tp:taxon-name></italic>) <italic><tp:taxon-name><tp:taxon-name-part taxon-name-part-type="genus" reg="Megasoma"/><tp:taxon-name-part taxon-name-part-type="subgenus" reg="Megasoma"/><tp:taxon-name-part taxon-name-part-type="species" reg="gyas">gyas</tp:taxon-name-part></tp:taxon-name></italic> (Jablonsky in Herbst, 1785) species group (<tp:taxon-name><tp:taxon-name-part taxon-name-part-type="order">Coleoptera</tp:taxon-name-part></tp:taxon-name>, <tp:taxon-name><tp:taxon-name-part taxon-name-part-type="family">Scarabaeidae</tp:taxon-name-part></tp:taxon-name>, <tp:taxon-name><tp:taxon-name-part taxon-name-part-type="subfamily">Dynastinae</tp:taxon-name-part></tp:taxon-name>)</article-title><source>Zookeys</source><day>30</day><month>11</month><year>2020</year><volume>999</volume><fpage>109</fpage><lpage>145</lpage><pub-id pub-id-type="doi">10.3897/zookeys.999.53130</pub-id></mixed-citation></tp:treatment-meta><tp:nomenclature><tp:taxon-name><object-id xmlns:xlink="http://www.w3.org/1999/xlink" content-type="arpha" xlink:type="simple">7E9F975D-329C-540C-B14D-E1DF01FA5457</object-id>
              <tp:taxon-name-part taxon-name-part-type="genus" reg="Megasoma">Megasoma</tp:taxon-name-part> (<tp:taxon-name-part taxon-name-part-type="subgenus" reg="Megasoma">Megasoma</tp:taxon-name-part>) <tp:taxon-name-part taxon-name-part-type="species" reg="typhon">typhon</tp:taxon-name-part>
              <tp:taxon-name-part taxon-name-part-type="infraspecific-rank">ssp.</tp:taxon-name-part><tp:taxon-name-part taxon-name-part-type="subspecies" reg="typhon">typhon</tp:taxon-name-part></tp:taxon-name><tp:taxon-authority>(Olivier, 1789)</tp:taxon-authority><xref ref-type="fig" rid="F10">Figures 15A–D</xref><xref ref-type="fig" rid="F12">, 17A–C</xref><tp:nomenclature-citation-list><tp:nomenclature-citation><tp:taxon-name>
                  <tp:taxon-name-part taxon-name-part-type="genus" reg="Scarabaeus">Scarabaeus</tp:taxon-name-part> <tp:taxon-name-part taxon-name-part-type="species" reg="typhon">typhon</tp:taxon-name-part></tp:taxon-name><comment>Olivier, 1789: 12.</comment></tp:nomenclature-citation><tp:nomenclature-citation><tp:taxon-name>
                  <tp:taxon-name-part taxon-name-part-type="genus" reg="Scarabaeus">Scarabaeus</tp:taxon-name-part> <tp:taxon-name-part taxon-name-part-type="species" reg="entellus">entellus</tp:taxon-name-part></tp:taxon-name><comment>Olivier, 1792, syn. nov.</comment></tp:nomenclature-citation><tp:nomenclature-citation><tp:taxon-name>
                  <tp:taxon-name-part taxon-name-part-type="genus" reg="Scarabaeus">Scarabaeus</tp:taxon-name-part> <tp:taxon-name-part taxon-name-part-type="species" reg="monoceros">monoceros</tp:taxon-name-part></tp:taxon-name><comment>Weber, 1801, syn. nov.</comment></tp:nomenclature-citation><tp:nomenclature-citation><tp:taxon-name>
                  <tp:taxon-name-part taxon-name-part-type="genus" reg="Megasoma">Megasoma</tp:taxon-name-part> <tp:taxon-name-part taxon-name-part-type="species" reg="gyas">gyas</tp:taxon-name-part> <tp:taxon-name-part taxon-name-part-type="subspecies" reg="porioni">porioni</tp:taxon-name-part></tp:taxon-name><comment>Nagai, 2003, syn. nov.</comment></tp:nomenclature-citation></tp:nomenclature-citation-list></tp:nomenclature><tp:treatment-sec sec-type="type material" id="SECID0EC6AG"><title>Type material.</title><p>The holotype, i.e., the specimen illustrated by <xref ref-type="bibr" rid="B30">Olivier (1789</xref>: Tav. XVI fig. 252; reproduced in Fig. <xref ref-type="fig" rid="F3">5</xref>) is probably lost (Kobayashi, pers. comm., 2019). The designation of a neotype does not seem necessary since the species is well characterized and a search for the type in historical collections is still ongoing.</p></tp:treatment-sec><tp:treatment-sec sec-type="distribution" id="SECID0EQ6AG"><title>Distribution.</title><p>As explained above, the classical “long-horned” beetle up to now called <italic><tp:taxon-name><tp:taxon-name-part taxon-name-part-type="genus" reg="Megasoma">M.</tp:taxon-name-part> <tp:taxon-name-part taxon-name-part-type="species" reg="gyas">gyas</tp:taxon-name-part> <tp:taxon-name-part taxon-name-part-type="subspecies" reg="gyas">gyas</tp:taxon-name-part></tp:taxon-name></italic>, is actually a distinct species, <italic><tp:taxon-name><tp:taxon-name-part taxon-name-part-type="genus" reg="Megasoma">M.</tp:taxon-name-part> <tp:taxon-name-part taxon-name-part-type="species" reg="typhon">typhon</tp:taxon-name-part></tp:taxon-name></italic> (Olivier, 1789). It occurs through the Mata Atlântica biome along the coastal areas of the Brazilian states of Bahia, Espirito Santo, Rio de Janeiro, São Paulo, and Minas Gerais. The biome Mata Atlântica (Atlantic Rain Forest) occupies an area equivalent to 622,000 sq. miles, i.e., 13% of Brazilian territory, and consists mainly of forests that run along the coastline from the State of Rio Grande do Norte to the State of Rio Grande do Sul. Due to its high human population density, it is one of the most deforested areas of Brazil. Only 7% of its original vegetation remains, scattered over hundreds of mostly small fragments. The Mata Atlântica presents a diversified group of forest ecosystems and a variety of floristic structures connected to specific different climatic conditions, all of them enjoying the humid winds that blow from the ocean (<xref ref-type="bibr" rid="B11">Coutinho 2016</xref>). We have no records of <italic><tp:taxon-name><tp:taxon-name-part taxon-name-part-type="genus" reg="Megasoma">M.</tp:taxon-name-part> <tp:taxon-name-part taxon-name-part-type="species" reg="typhon">typhon</tp:taxon-name-part></tp:taxon-name></italic> from Paraná state, being São Paulo state (<xref ref-type="bibr" rid="B3">Antunes et al. 2007</xref>; <xref ref-type="bibr" rid="B25">Luzzi et al. 2016</xref>) the southernmost record. This species shows an interesting variability in the shape of cephalic and thoracic horns, mainly in the flat or thin section of the former and in the tips of the latter. This variability however is found all over the distribution range of the species and therefore is an individual variability without a geographical meaning. Based on this new interpretation, <italic><tp:taxon-name><tp:taxon-name-part taxon-name-part-type="genus" reg="Megasoma">M.</tp:taxon-name-part> <tp:taxon-name-part taxon-name-part-type="species" reg="gyas">gyas</tp:taxon-name-part> <tp:taxon-name-part taxon-name-part-type="subspecies" reg="porioni">porioni</tp:taxon-name-part></tp:taxon-name></italic> Nagai is a synonym of <italic><tp:taxon-name><tp:taxon-name-part taxon-name-part-type="genus" reg="Megasoma">M.</tp:taxon-name-part> <tp:taxon-name-part taxon-name-part-type="species" reg="typhon">typhon</tp:taxon-name-part> <tp:taxon-name-part taxon-name-part-type="subspecies" reg="typhon">typhon</tp:taxon-name-part></tp:taxon-name></italic>.</p></tp:treatment-sec><tp:treatment-sec sec-type="material" id="SECID0EBCBG"><title>Material examined.</title><p>More than 100 specimens (major ♂ 80%, minor ♂ 10%, ♀ 10%) from the following Brazilian states: <bold>Bahia</bold>, Jaguaquara, IV 1992 from coll. T. Porion (3 ♂ 3 ♀, <abbrev xmlns:xlink="http://www.w3.org/1999/xlink" content-type="institution" xlink:title="Massimo Prandi private collection, Salò, Brescia, Italy" id="ABBRID0EJCBG" xlink:type="simple">MPC</abbrev>), same locality, IV 1997 (1 ♂, <abbrev xmlns:xlink="http://www.w3.org/1999/xlink" content-type="institution" xlink:title="Kazuho Kobayashi private collection, Tokyo, Japan" id="ABBRID0EOCBG" xlink:type="simple">KKC</abbrev>); IV 1997 (1 ♂, <abbrev xmlns:xlink="http://www.w3.org/1999/xlink" content-type="institution" xlink:title="Leonello Milani private collection, Calvignasco, Milano, Italy" id="ABBRID0ETCBG" xlink:type="simple">LMC</abbrev>); IV 1993 “Holotype <tp:taxon-name><tp:taxon-name-part taxon-name-part-type="genus" reg="Megasoma">Megasoma</tp:taxon-name-part> <tp:taxon-name-part taxon-name-part-type="species" reg="gyas">gyas</tp:taxon-name-part> <tp:taxon-name-part taxon-name-part-type="subspecies" reg="porioni">porioni</tp:taxon-name-part></tp:taxon-name> Shinji Nagai, 2003. Collection of S. Hisamatsu. (Brazil) Bahia, near Jaguaquara, ca. 800 m in alt., from T. Porion” (1 ♂, <named-content xmlns:xlink="http://www.w3.org/1999/xlink" content-type="dwc:institutional_code" xlink:type="simple">EUMJ</named-content>); Paratypes, same data (1 ♂, 1 ♀, <named-content xmlns:xlink="http://www.w3.org/1999/xlink" content-type="dwc:institutional_code" xlink:type="simple">EUMJ</named-content>); Amargosa, 20 XI 1988 (3 ♂, <abbrev xmlns:xlink="http://www.w3.org/1999/xlink" content-type="institution" xlink:title="Massimo Prandi private collection, Salò, Brescia, Italy" id="ABBRID0EQDBG" xlink:type="simple">MPC</abbrev>), V 1989 (1 ♀, <abbrev xmlns:xlink="http://www.w3.org/1999/xlink" content-type="institution" xlink:title="Massimo Prandi private collection, Salò, Brescia, Italy" id="ABBRID0EVDBG" xlink:type="simple">MPC</abbrev>), 20 XI 1988 (1 ♀, <abbrev xmlns:xlink="http://www.w3.org/1999/xlink" content-type="institution" xlink:title="Massimo Prandi private collection, Salò, Brescia, Italy" id="ABBRID0E1DBG" xlink:type="simple">MPC</abbrev>); Salobrinho, 2000 (1 ♂, <abbrev xmlns:xlink="http://www.w3.org/1999/xlink" content-type="institution" xlink:title="Massimo Prandi private collection, Salò, Brescia, Italy" id="ABBRID0E6DBG" xlink:type="simple">MPC</abbrev>), Ilhéus, Salobrinho, light, Atlantic forest, 14 VII 2016 (1 ♂, 2 ♀, <abbrev xmlns:xlink="http://www.w3.org/1999/xlink" content-type="institution" xlink:title="Massimo Prandi private collection, Salò, Brescia, Italy" id="ABBRID0EEEBG" xlink:type="simple">MPC</abbrev>); Arataca, III 2013 (4 ♂, <abbrev xmlns:xlink="http://www.w3.org/1999/xlink" content-type="institution" xlink:title="Massimo Prandi private collection, Salò, Brescia, Italy" id="ABBRID0EJEBG" xlink:type="simple">MPC</abbrev>); Ilhéus, Faz. Aliança 28 I 2017, leg. Souza (2 ♀, <abbrev xmlns:xlink="http://www.w3.org/1999/xlink" content-type="institution" xlink:title="Massimo Prandi private collection, Salò, Brescia, Italy" id="ABBRID0EOEBG" xlink:type="simple">MPC</abbrev>) II 2013, same locality, II2019 (6 ♂, <abbrev xmlns:xlink="http://www.w3.org/1999/xlink" content-type="institution" xlink:title="Massimo Prandi private collection, Salò, Brescia, Italy" id="ABBRID0ETEBG" xlink:type="simple">MPC</abbrev>), Bahia, XII 2002 Ceplac (1 ♂, EPCG); Porto Seguro, VIII 1970 (2 ♂, EPCG); Olivença, VI 2003 leg. R. Koike (2 ♂, <abbrev xmlns:xlink="http://www.w3.org/1999/xlink" content-type="institution" xlink:title="Everardo and Paschoal C. Grossi collection, Nova Friburgo, Rio de Janeiro, Brazil" id="ABBRID0EYEBG" xlink:type="simple">EPGC</abbrev>); Una, VIII 2003 (1 ♂, EPCG); Itamajú, 100 m. II 2006 (3 ♀, <abbrev xmlns:xlink="http://www.w3.org/1999/xlink" content-type="institution" xlink:title="Massimo Prandi private collection, Salò, Brescia, Italy" id="ABBRID0E4EBG" xlink:type="simple">MPC</abbrev>); Itabuna, II 2013 (3 ♂, <abbrev xmlns:xlink="http://www.w3.org/1999/xlink" content-type="institution" xlink:title="Massimo Prandi private collection, Salò, Brescia, Italy" id="ABBRID0ECFBG" xlink:type="simple">MPC</abbrev>), Bahia, Fazenda de Cacau 10 XII 2010 (1 ♂, <abbrev xmlns:xlink="http://www.w3.org/1999/xlink" content-type="institution" xlink:title="Massimo Prandi private collection, Salò, Brescia, Italy" id="ABBRID0EHFBG" xlink:type="simple">MPC</abbrev>); Itacaré, III 2012 (1 ♂, <abbrev xmlns:xlink="http://www.w3.org/1999/xlink" content-type="institution" xlink:title="Massimo Prandi private collection, Salò, Brescia, Italy" id="ABBRID0EMFBG" xlink:type="simple">MPC</abbrev>); Jequié, no data (1 ♂, EPCG): <bold>São Paulo</bold>, Ubatuba VI 2013 (1 ♂, <abbrev xmlns:xlink="http://www.w3.org/1999/xlink" content-type="institution" xlink:title="Massimo Prandi private collection, Salò, Brescia, Italy" id="ABBRID0ETFBG" xlink:type="simple">MPC</abbrev>); “Province” of SP, no further data (2 ♂, <abbrev xmlns:xlink="http://www.w3.org/1999/xlink" content-type="institution" xlink:title="Massimo Prandi private collection, Salò, Brescia, Italy" id="ABBRID0EYFBG" xlink:type="simple">MPC</abbrev>); <bold>Rio de Janeiro</bold>, Teresópolis, I 2002 leg. Izabel (1 ♂, 1 ♀, EPCG); Rio das Ostras, VI 2011 leg. Igor (2 ♂, EPCG); Guapimirim, II 1980 leg. H.R. Pearson (1 ♂, EPCG); Xerém, VI 1999, 18.VII.1992 (2 ♂, <abbrev xmlns:xlink="http://www.w3.org/1999/xlink" content-type="institution" xlink:title="Massimo Prandi private collection, Salò, Brescia, Italy" id="ABBRID0E6FBG" xlink:type="simple">MPC</abbrev>), same locality, VI 2001 (1 ♀, <abbrev xmlns:xlink="http://www.w3.org/1999/xlink" content-type="institution" xlink:title="Massimo Prandi private collection, Salò, Brescia, Italy" id="ABBRID0EEGBG" xlink:type="simple">MPC</abbrev>); Nova Iguaçu, Res. Bio Tinguá VI 2009 leg. J.R. Mermudes (2 ♂, <abbrev xmlns:xlink="http://www.w3.org/1999/xlink" content-type="institution" xlink:title="Universidade Federal do Mato Grosso, Instituto de Biociências, Cuiabá, Brazil" id="ABBRID0EJGBG" xlink:type="simple">CEMT</abbrev>); <bold>Espirito Santo</bold>, Linhares II 1966 (1 ♂, <abbrev xmlns:xlink="http://www.w3.org/1999/xlink" content-type="institution" xlink:title="Massimo Prandi private collection, Salò, Brescia, Italy" id="ABBRID0EQGBG" xlink:type="simple">MPC</abbrev>); <bold>Minas Gerais</bold>, Ipatinga, V 1987 leg. E.&amp; P. Grossi (3 ♂, EPCG), same locality, V 2010, III 2016 (2 ♂, <abbrev xmlns:xlink="http://www.w3.org/1999/xlink" content-type="institution" xlink:title="Massimo Prandi private collection, Salò, Brescia, Italy" id="ABBRID0EXGBG" xlink:type="simple">MPC</abbrev>), IV 1985 (3 ♂, <abbrev xmlns:xlink="http://www.w3.org/1999/xlink" content-type="institution" xlink:title="Leonello Milani private collection, Calvignasco, Milano, Italy" id="ABBRID0E3GBG" xlink:type="simple">LMC</abbrev>), V 1987 (1 ♂, <abbrev xmlns:xlink="http://www.w3.org/1999/xlink" content-type="institution" xlink:title="Leonello Milani private collection, Calvignasco, Milano, Italy" id="ABBRID0EBHBG" xlink:type="simple">LMC</abbrev>); V 2001, III 2016 (2 ♀, <abbrev xmlns:xlink="http://www.w3.org/1999/xlink" content-type="institution" xlink:title="Massimo Prandi private collection, Salò, Brescia, Italy" id="ABBRID0EGHBG" xlink:type="simple">MPC</abbrev>), V 1995 leg. E.J. Grossi (1 ♂, 1 ♀, <abbrev xmlns:xlink="http://www.w3.org/1999/xlink" content-type="institution" xlink:title="Universidade Federal do Mato Grosso, Instituto de Biociências, Cuiabá, Brazil" id="ABBRID0ELHBG" xlink:type="simple">CEMT</abbrev>); Vale do Rio Doce, IV 1990 (1 ♀, <abbrev xmlns:xlink="http://www.w3.org/1999/xlink" content-type="institution" xlink:title="Massimo Prandi private collection, Salò, Brescia, Italy" id="ABBRID0EQHBG" xlink:type="simple">MPC</abbrev>); Cataguases, VI 1995 leg. F.Z. Vaz-de-Mello (1 ♂, <abbrev xmlns:xlink="http://www.w3.org/1999/xlink" content-type="institution" xlink:title="Universidade Federal do Mato Grosso, Instituto de Biociências, Cuiabá, Brazil" id="ABBRID0EVHBG" xlink:type="simple">CEMT</abbrev>).</p><p><bold>Male (Fig. <xref ref-type="fig" rid="F10">15</xref>).</bold> The description below is based on a specimen from Bahia state, Jaguaquara locality, that closely resembles the specimen illustrated by Olivier. Other specimens from different localities are shown to illustrate the morphological variability constantly found all over the distributional range of the species (Fig. <xref ref-type="fig" rid="F11">16A–F</xref>). <bold><italic>Size</italic>.</bold> L: 79 mm; <abbrev xmlns:xlink="http://www.w3.org/1999/xlink" xlink:title="length from the tip of cephalic horn to the elytral apex" id="ABBRID0ELIBG" xlink:type="simple">TL</abbrev>: 108 mm; <abbrev xmlns:xlink="http://www.w3.org/1999/xlink" xlink:title="pronotum maximum length" id="ABBRID0EPIBG" xlink:type="simple">PL</abbrev>: 23 mm; <abbrev xmlns:xlink="http://www.w3.org/1999/xlink" xlink:title="pronotum maximum width" id="ABBRID0ETIBG" xlink:type="simple">PW</abbrev>: 37 mm; <abbrev xmlns:xlink="http://www.w3.org/1999/xlink" xlink:title="elytral maximum length" id="ABBRID0EXIBG" xlink:type="simple">EL</abbrev>: 54 mm; <abbrev xmlns:xlink="http://www.w3.org/1999/xlink" xlink:title="elytral maximum width" id="ABBRID0E2IBG" xlink:type="simple">EW</abbrev>: 49 mm; <abbrev xmlns:xlink="http://www.w3.org/1999/xlink" xlink:title="cephalic horn length measured along the external curve" id="ABBRID0E6IBG" xlink:type="simple">CL</abbrev>: 38 mm; <abbrev xmlns:xlink="http://www.w3.org/1999/xlink" xlink:title="lateral pronotal horn length from base" id="ABBRID0EDJBG" xlink:type="simple">PH</abbrev>: 10.5 mm. <bold><italic>General appearance</italic>.</bold> Uniformly ebony brown covered by a yellowish short, fine, uniform, pilosity; head, including horn, consistently black except for the basal part near pronotum with sparse bristles. Tips of thoracic horns glossy black. <bold><italic>Head.</italic></bold> Cephalic horn long, projecting forwards and slightly curved upwards. In dorsal view, wider base, decreasing for a length of 6 mm and then gradually widening to a median flattener zone with a maximal width of 5.5 mm, then decreasing again for 13 mm, and finally gradually broadened towards forked apex. Apex always V-shaped, with divergent tips (Fig. <xref ref-type="fig" rid="F10">15A</xref>). This feature occurs always in minor, medium, and major males, with median or longer horns. Sometimes the tips of the cephalic horn, in dorsal view, are slightly bent backwards, mostly in medium or small specimens. The distance between the tips is 8.5 mm. The sides are bordered with a weak rim easily detectable, from base to mid-length. The dorsal side at the base bears the relief of a distinct tooth, with a maximal height of 3.5 mm.</p><fig id="F10" position="float" orientation="portrait"><object-id xmlns:xlink="http://www.w3.org/1999/xlink" content-type="doi" xlink:type="simple">10.3897/zookeys.999.53130.figure15</object-id><object-id xmlns:xlink="http://www.w3.org/1999/xlink" content-type="arpha" xlink:type="simple">FA1C32A7-6BE1-5E72-AB20-693BDDD647C9</object-id><label>Figure 15.</label><caption><p><italic><tp:taxon-name><tp:taxon-name-part taxon-name-part-type="genus" reg="Megasoma">Megasoma</tp:taxon-name-part> <tp:taxon-name-part taxon-name-part-type="species" reg="typhon">typhon</tp:taxon-name-part> <tp:taxon-name-part taxon-name-part-type="subspecies" reg="typhon">typhon</tp:taxon-name-part></tp:taxon-name></italic> ♂ from Brazil, Bahia, Jaguaquara <bold>A</bold> dorsal habitus <bold>B</bold> cephalic horn lateral view <bold>C</bold> original label <bold>D</bold> lateral habitus.</p></caption><graphic xmlns:xlink="http://www.w3.org/1999/xlink" xlink:href="zookeys-999-109-g010.jpg" position="float" orientation="portrait" xlink:type="simple" id="oo_481439.jpg"><uri content-type="original_file" xlink:type="simple">https://binary.pensoft.net/fig/481439</uri></graphic></fig><p><bold><italic>Pronotum</italic>.</bold> Whole surface is covered by uniform, fine, dense, yellowish pubescence. Anterior angles projecting as elongate, sharp, divergent horns, distinctly bent outwards, basal width ca. 9.5 mm, length from base 10.5 mm, distance between apices of anterior horns 37 mm. Median thoracic horn longer than laterals, length 17 mm, straight, dorsal side with a glossy black line, ventral side of median horn with abundant fine pubescence. <abbrev xmlns:xlink="http://www.w3.org/1999/xlink" xlink:title="pronotum maximum length" id="ABBRID0E4KBG" xlink:type="simple">PL</abbrev>/<abbrev xmlns:xlink="http://www.w3.org/1999/xlink" xlink:title="lateral thoracic horn length from base" id="ABBRID0EBLBG" xlink:type="simple">TH</abbrev> ratio 2.190. <bold><italic>Elytra</italic>.</bold> Covered by very fine, uniformly dense, yellowish pubescence except along sutural edge and lateral margins; <abbrev xmlns:xlink="http://www.w3.org/1999/xlink" xlink:title="elytral maximum length" id="ABBRID0EJLBG" xlink:type="simple">EL</abbrev>/<abbrev xmlns:xlink="http://www.w3.org/1999/xlink" xlink:title="elytral maximum width" id="ABBRID0ENLBG" xlink:type="simple">EW</abbrev> ratio 1.102. Sutural edge with glossy black stripe; three or four ridges almost equally spaced on each elytron, covered by pubescence. Elytra in lateral view bulging but gradually flattened towards the apex. L/<abbrev xmlns:xlink="http://www.w3.org/1999/xlink" xlink:title="elytral maximum length" id="ABBRID0ERLBG" xlink:type="simple">EL</abbrev> ratio 1.462, showing an elongate feature of the body. <bold><italic>Abdomen</italic>.</bold> Laterally covered with very fine, short, reddish brown pilosity, medially glabrous only in a small area of each sternite. <bold><italic>Legs</italic>.</bold> Fore tibia slightly rounded inwards, inner edge strongly dilated at apex, <abbrev xmlns:xlink="http://www.w3.org/1999/xlink" xlink:title="fore tibia length" id="ABBRID0E4LBG" xlink:type="simple">FL</abbrev> 26 mm. Anterior edge of protibia V-shaped. Lateral edge with three strong teeth, decreasing in length from basal to apical teeth, but basal tooth longer than subapical; basal tooth more distant from subapical tooth than the latter from apical. Basal and subapical teeth large, thick, sharp, triangular, pointing rearwards; apical tooth very reduced, pointing forwards. Inner apical spur strongly curved ventrally, distinctly longer than the apical tooth. <abbrev xmlns:xlink="http://www.w3.org/1999/xlink" xlink:title="fore tarsus length" id="ABBRID0EBMBG" xlink:type="simple">TF</abbrev> 29 mm. <bold><italic>Aedeagus</italic>.</bold> Overall appearance of the parameres more massive than in <italic><tp:taxon-name><tp:taxon-name-part taxon-name-part-type="genus" reg="Megasoma">M.</tp:taxon-name-part> <tp:taxon-name-part taxon-name-part-type="species" reg="gyas">gyas</tp:taxon-name-part></tp:taxon-name></italic>, subrectangular, not narrow, as showed in Fig. <xref ref-type="fig" rid="F25">31C, D</xref>. Anterior phallobase also bigger.</p><fig id="F11" position="float" orientation="portrait"><object-id xmlns:xlink="http://www.w3.org/1999/xlink" content-type="doi" xlink:type="simple">10.3897/zookeys.999.53130.figure16</object-id><object-id xmlns:xlink="http://www.w3.org/1999/xlink" content-type="arpha" xlink:type="simple">785C70D1-A912-5DAE-8EDC-2CD1217400A9</object-id><label>Figure 16.</label><caption><p><italic><tp:taxon-name><tp:taxon-name-part taxon-name-part-type="genus" reg="Megasoma">Megasoma</tp:taxon-name-part> <tp:taxon-name-part taxon-name-part-type="species" reg="typhon">typhon</tp:taxon-name-part> <tp:taxon-name-part taxon-name-part-type="subspecies" reg="typhon">typhon</tp:taxon-name-part></tp:taxon-name></italic> gallery from different localities <bold>A</bold> Brazil, Bahia, Salobrinho <bold>B</bold> Brazil, São Paulo Province <bold>C</bold> Brazil, Bahia, Arataca <bold>D</bold> Brazil, Minas Gerais, Ipatinga <bold>E</bold> Brazil, Bahia, Jaguaquara <bold>F</bold> Brazil, Rio de Janeiro, Teresópolis.</p></caption><graphic xmlns:xlink="http://www.w3.org/1999/xlink" xlink:href="zookeys-999-109-g011.jpg" position="float" orientation="portrait" xlink:type="simple" id="oo_481440.jpg"><uri content-type="original_file" xlink:type="simple">https://binary.pensoft.net/fig/481440</uri></graphic></fig></tp:treatment-sec><tp:treatment-sec sec-type="variation" id="SECID0EAOBG"><title>Variation, males.</title><p>As usual, the development of cephalic and thoracic horns is allometric, but in medium and small specimens of <italic><tp:taxon-name><tp:taxon-name-part taxon-name-part-type="genus" reg="Megasoma">M.</tp:taxon-name-part> <tp:taxon-name-part taxon-name-part-type="species" reg="typhon">typhon</tp:taxon-name-part> <tp:taxon-name-part taxon-name-part-type="subspecies" reg="typhon">typhon</tp:taxon-name-part></tp:taxon-name></italic> with shorter cephalic horn, thoracic horns remain well developed. The tooth on the dorsal side of the cephalic horn is always present, in major, medium, and small specimens. Minor males in lateral view, often show a rounder feature of the body.</p></tp:treatment-sec><tp:treatment-sec sec-type="description" id="SECID0EVOBG"><title>Measurements.</title><p>L: 57–85 mm; <abbrev xmlns:xlink="http://www.w3.org/1999/xlink" xlink:title="length from the tip of cephalic horn to the elytral apex" id="ABBRID0E2OBG" xlink:type="simple">TL</abbrev>: 65–119 mm; <abbrev xmlns:xlink="http://www.w3.org/1999/xlink" xlink:title="pronotum maximum length" id="ABBRID0E6OBG" xlink:type="simple">PL</abbrev>: 17–24 mm; <abbrev xmlns:xlink="http://www.w3.org/1999/xlink" xlink:title="pronotum maximum width" id="ABBRID0EDPBG" xlink:type="simple">PW</abbrev>: 29–40 mm; <abbrev xmlns:xlink="http://www.w3.org/1999/xlink" xlink:title="elytral maximum length" id="ABBRID0EHPBG" xlink:type="simple">EL</abbrev>: 41–57 mm; <abbrev xmlns:xlink="http://www.w3.org/1999/xlink" xlink:title="elytral maximum width" id="ABBRID0ELPBG" xlink:type="simple">EW</abbrev>: 35–50 mm; <abbrev xmlns:xlink="http://www.w3.org/1999/xlink" xlink:title="cephalic horn length measured along the external curve" id="ABBRID0EPPBG" xlink:type="simple">CL</abbrev>: 13–38 mm; <abbrev xmlns:xlink="http://www.w3.org/1999/xlink" xlink:title="fore tibia length" id="ABBRID0ETPBG" xlink:type="simple">FL</abbrev>: 19–26 mm; <abbrev xmlns:xlink="http://www.w3.org/1999/xlink" xlink:title="fore tarsus length" id="ABBRID0EXPBG" xlink:type="simple">TF</abbrev>: 22–30 mm.</p><p><bold>Female (Fig. <xref ref-type="fig" rid="F12">17</xref>). <italic>Size</italic>.</bold> L: 73 mm; <abbrev xmlns:xlink="http://www.w3.org/1999/xlink" xlink:title="pronotum maximum length" id="ABBRID0EGQBG" xlink:type="simple">PL</abbrev>: 20 mm; <abbrev xmlns:xlink="http://www.w3.org/1999/xlink" xlink:title="pronotum maximum width" id="ABBRID0EKQBG" xlink:type="simple">PW</abbrev>: 32 mm; <abbrev xmlns:xlink="http://www.w3.org/1999/xlink" xlink:title="elytral maximum length" id="ABBRID0EOQBG" xlink:type="simple">EL</abbrev>: 49 mm; <abbrev xmlns:xlink="http://www.w3.org/1999/xlink" xlink:title="elytral maximum width" id="ABBRID0ESQBG" xlink:type="simple">EW</abbrev>: 41 mm.</p><p><bold><italic>General appearance</italic>.</bold> Uniformly black; elytra covered with yellow-brownish dense pilosity for 4/5 of the total surface. <bold><italic>Head</italic>.</bold> Middle of fronto-clypeal suture with single tubercle. <bold><italic>Pronotum</italic>.</bold> Dull, coarsely punctate-rugose, strongly convex; posterior median carina 12 mm long, more than ½ total length. Anterior angles projecting, obtuse, with blunt tip. <bold><italic>Elytra</italic>.</bold> Punctate-rugose glossy black on dorsal, anterior area, extending for 10 mm, almost 1/5 of the <abbrev xmlns:xlink="http://www.w3.org/1999/xlink" xlink:title="elytral maximum length" id="ABBRID0EJRBG" xlink:type="simple">EL</abbrev>; sculpture finer towards pubescent surface. Pubescent surface consistently covered, with clearly visible longitudinal ridges, three or four ridges for each elytron, not equally spaced. Sutural line and epipleura glabrous, glossy black, with very fine punctation. <bold><italic>Abdomen</italic>.</bold> Finely punctate, covered by short, brown-yellowish pilosity except for median central portion on sternites III-V. <bold><italic>Legs</italic>.</bold> Fore tibiae shorter than in males, shorter than tarsi, 17 mm long, fairly arcuate, with three lateral strong teeth. Basal and subapical teeth equal in length; apical tooth smaller. Inner side with slight dilatation at apex. Inner spur curved ventrally almost equal in length as apical tooth. Lateral and inner apical teeth smaller than in males. <abbrev xmlns:xlink="http://www.w3.org/1999/xlink" xlink:title="fore tarsus length" id="ABBRID0EVRBG" xlink:type="simple">TF</abbrev> length 22 mm.</p><fig id="F12" position="float" orientation="portrait"><object-id xmlns:xlink="http://www.w3.org/1999/xlink" content-type="doi" xlink:type="simple">10.3897/zookeys.999.53130.figure17</object-id><object-id xmlns:xlink="http://www.w3.org/1999/xlink" content-type="arpha" xlink:type="simple">98D7451C-1F1B-5CAA-9D79-DB541F2D9442</object-id><label>Figure 17.</label><caption><p><italic><tp:taxon-name><tp:taxon-name-part taxon-name-part-type="genus" reg="Megasoma">M.</tp:taxon-name-part> <tp:taxon-name-part taxon-name-part-type="species" reg="typhon">typhon</tp:taxon-name-part> <tp:taxon-name-part taxon-name-part-type="subspecies" reg="typhon">typhon</tp:taxon-name-part></tp:taxon-name></italic> ♀ from Brazil, Minas Gerais, Ipatinga <bold>A</bold> dorsal habitus <bold>B</bold> single head’s tubercle <bold>C</bold> pronotum with carina.</p></caption><graphic xmlns:xlink="http://www.w3.org/1999/xlink" xlink:href="zookeys-999-109-g012.jpg" position="float" orientation="portrait" xlink:type="simple" id="oo_481442.jpg"><uri content-type="original_file" xlink:type="simple">https://binary.pensoft.net/fig/481442</uri></graphic></fig></tp:treatment-sec><tp:treatment-sec sec-type="description" id="SECID0E2SBG"><title>Measurements.</title><p>L: 47–78 mm; <abbrev xmlns:xlink="http://www.w3.org/1999/xlink" xlink:title="pronotum maximum length" id="ABBRID0EBTBG" xlink:type="simple">PL</abbrev>: 12–21 mm; <abbrev xmlns:xlink="http://www.w3.org/1999/xlink" xlink:title="pronotum maximum width" id="ABBRID0EFTBG" xlink:type="simple">PW</abbrev>; 20–34 mm; <abbrev xmlns:xlink="http://www.w3.org/1999/xlink" xlink:title="elytral maximum length" id="ABBRID0EJTBG" xlink:type="simple">EL</abbrev>; 29–50 mm; <abbrev xmlns:xlink="http://www.w3.org/1999/xlink" xlink:title="elytral maximum width" id="ABBRID0ENTBG" xlink:type="simple">EW</abbrev>: 26–44 mm; <abbrev xmlns:xlink="http://www.w3.org/1999/xlink" xlink:title="fore tibia length" id="ABBRID0ERTBG" xlink:type="simple">FL</abbrev>: 11–19 mm; <abbrev xmlns:xlink="http://www.w3.org/1999/xlink" xlink:title="fore tarsus length" id="ABBRID0EVTBG" xlink:type="simple">TF</abbrev>: 16–24 mm; <abbrev xmlns:xlink="http://www.w3.org/1999/xlink" xlink:title="head length" id="ABBRID0EZTBG" xlink:type="simple">HL</abbrev>: 5–11 mm.</p><fig id="F13" position="float" orientation="portrait"><object-id xmlns:xlink="http://www.w3.org/1999/xlink" content-type="doi" xlink:type="simple">10.3897/zookeys.999.53130.figures18-19</object-id><object-id xmlns:xlink="http://www.w3.org/1999/xlink" content-type="arpha" xlink:type="simple">B177BC98-4955-56F3-9A41-236BB98783CF</object-id><label>Figures 18, 19.</label><caption><p><bold>18</bold> View of Mata Atlântica biome, native trail, Itacaré, Bahia. (photograph L. Migliorati). <bold>19</bold> Trail into Mata Atlântica, Serra do Mar, Santa Catarina (photograph M. Prandi).</p></caption><graphic xmlns:xlink="http://www.w3.org/1999/xlink" xlink:href="zookeys-999-109-g013.jpg" position="float" orientation="portrait" xlink:type="simple" id="oo_481443.jpg"><uri content-type="original_file" xlink:type="simple">https://binary.pensoft.net/fig/481443</uri></graphic></fig></tp:treatment-sec><tp:treatment-sec><!--Section generated to contain objects referenced in tp:taxon-treatment.--><fig id="F3" position="float" orientation="portrait"><object-id xmlns:xlink="http://www.w3.org/1999/xlink" content-type="doi" xlink:type="simple">10.3897/zookeys.999.53130.figures5-7</object-id><object-id xmlns:xlink="http://www.w3.org/1999/xlink" content-type="arpha" xlink:type="simple">5621280A-9370-5DB5-B3EC-6F708F1681A1</object-id><label>Figures 5–7.</label><caption><p><bold>5</bold> G-A <xref ref-type="bibr" rid="B30">Olivier 1789</xref>. “Entomologie ou Histoire Naturelle des Insectes”, Tav. XVI fig. 252. <italic><tp:taxon-name><tp:taxon-name-part taxon-name-part-type="genus" reg="Scarabaeus">Scarabaeus</tp:taxon-name-part> <tp:taxon-name-part taxon-name-part-type="species" reg="typhon">typhon</tp:taxon-name-part></tp:taxon-name></italic><bold>6</bold> G-A <xref ref-type="bibr" rid="B30">Olivier 1789</xref>. “Entomologie ou Histoire Naturelle des Insectes”, Tav. XXVIII fig 247. <italic><tp:taxon-name><tp:taxon-name-part taxon-name-part-type="genus" reg="Scarabaeus">Scarabaeus</tp:taxon-name-part> <tp:taxon-name-part taxon-name-part-type="species" reg="laniger">laniger</tp:taxon-name-part></tp:taxon-name></italic><bold>7</bold> G-A Olivier 1792. “Journal d’Histoire Naturelle”, no. 8. <italic><tp:taxon-name><tp:taxon-name-part taxon-name-part-type="genus" reg="Scarabaeus">Scarabaeus</tp:taxon-name-part> <tp:taxon-name-part taxon-name-part-type="species" reg="entellus">entellus</tp:taxon-name-part></tp:taxon-name></italic></p></caption><graphic xmlns:xlink="http://www.w3.org/1999/xlink" xlink:href="zookeys-999-109-g003.jpg" position="float" orientation="portrait" xlink:type="simple" id="oo_481432.jpg"><uri content-type="original_file" xlink:type="simple">https://binary.pensoft.net/fig/481432</uri></graphic></fig><fig id="F25" position="float" orientation="portrait"><object-id xmlns:xlink="http://www.w3.org/1999/xlink" content-type="doi" xlink:type="simple">10.3897/zookeys.999.53130.figure31</object-id><object-id xmlns:xlink="http://www.w3.org/1999/xlink" content-type="arpha" xlink:type="simple">055F0B30-B105-50AC-BB9E-36EB9B697E5C</object-id><label>Figure 31.</label><caption><p>Frontal view of aedeagi <bold>A</bold> aedeagus of <italic><tp:taxon-name><tp:taxon-name-part taxon-name-part-type="genus" reg="Megasoma">M.</tp:taxon-name-part> <tp:taxon-name-part taxon-name-part-type="species" reg="gyas">gyas</tp:taxon-name-part></tp:taxon-name></italic> from Brazil, Pernambuco, Custódia <bold>B</bold> aedeagus <italic><tp:taxon-name><tp:taxon-name-part taxon-name-part-type="genus" reg="Megasoma">M.</tp:taxon-name-part> <tp:taxon-name-part taxon-name-part-type="species" reg="gyas">gyas</tp:taxon-name-part></tp:taxon-name></italic> from Brazil, Sergipe <bold>C</bold> aedeagus of <italic><tp:taxon-name><tp:taxon-name-part taxon-name-part-type="genus" reg="Megasoma">M.</tp:taxon-name-part> <tp:taxon-name-part taxon-name-part-type="species" reg="typhon">typhon</tp:taxon-name-part> <tp:taxon-name-part taxon-name-part-type="subspecies" reg="typhon">typhon</tp:taxon-name-part></tp:taxon-name></italic> from Brazil, Bahia, Jaguaquara <bold>D</bold> aedeagus of <italic><tp:taxon-name><tp:taxon-name-part taxon-name-part-type="genus" reg="Megasoma">M.</tp:taxon-name-part> <tp:taxon-name-part taxon-name-part-type="species" reg="typhon">typhon</tp:taxon-name-part> <tp:taxon-name-part taxon-name-part-type="subspecies" reg="typhon">typhon</tp:taxon-name-part></tp:taxon-name></italic> from Brazil, Minas Gerais, Ipatinga <bold>E, F</bold> aedeagi of <italic><tp:taxon-name><tp:taxon-name-part taxon-name-part-type="genus" reg="Megasoma">M.</tp:taxon-name-part> <tp:taxon-name-part taxon-name-part-type="species" reg="hyperion">hyperion</tp:taxon-name-part></tp:taxon-name></italic> sp. nov. from Brazil, Minas Gerais, Aguas Vermelhas.</p></caption><graphic xmlns:xlink="http://www.w3.org/1999/xlink" xlink:href="zookeys-999-109-g025.jpg" position="float" orientation="portrait" xlink:type="simple" id="oo_481456.jpg"><uri content-type="original_file" xlink:type="simple">https://binary.pensoft.net/fig/481456</uri></graphic></fig></tp:treatment-sec><ref-list><ref id="B30"><mixed-citation xmlns:xlink="http://www.w3.org/1999/xlink" xlink:type="simple"><person-group><name name-style="western"><surname>Olivier</surname><given-names>GA</given-names></name></person-group> (<year>1789</year>) <source>Entomologie ou Histoire Naturelle des Insectes, avec leurs characters génériques et spécifiques, leur description, leur synonyme et leur figure enluminée. Coléoptéres. Vol. I.</source><publisher-name>Baudouin</publisher-name>, <publisher-loc>Paris</publisher-loc>, <size units="page">433 pp</size>. <ext-link xlink:type="simple" ext-link-type="uri" xlink:href="https://www.biodiversitylibrary.org/page/33604275">https://www.biodiversitylibrary.org/page/33604275</ext-link></mixed-citation></ref><ref id="B11"><mixed-citation xmlns:xlink="http://www.w3.org/1999/xlink" xlink:type="simple"><person-group><name name-style="western"><surname>Coutinho</surname><given-names>LM</given-names></name></person-group> (<year>2016</year>) <source>Biomas Brasileiros.</source><publisher-name>Oficina de Textos</publisher-name>, <publisher-loc>São Paulo</publisher-loc>, <size units="page">124 pp</size>.</mixed-citation></ref><ref id="B3"><mixed-citation xmlns:xlink="http://www.w3.org/1999/xlink" xlink:type="simple"><person-group><name name-style="western"><surname>Antunes</surname><given-names>AZ</given-names></name><name name-style="western"><surname>Rapp de Eston</surname><given-names>M</given-names></name><name name-style="western"><surname>Rodrigues dos Santos</surname><given-names>AM</given-names></name></person-group> (<year>2007</year>) <article-title>O Escaravellho <italic><tp:taxon-name><tp:taxon-name-part taxon-name-part-type="genus">Megasoma</tp:taxon-name-part> <tp:taxon-name-part taxon-name-part-type="species">gyas</tp:taxon-name-part></tp:taxon-name></italic> (Herbst, 1775), Espécie Ameaçada de Extinção, No Parque Estadual Carlos Botelho, Sete Barras – SP.</article-title><source>Revista do Instituto Florestal São Paulo</source><volume>19</volume>: <fpage>129</fpage>–<lpage>135</lpage>.</mixed-citation></ref><ref id="B25"><mixed-citation xmlns:xlink="http://www.w3.org/1999/xlink" xlink:type="simple"><person-group><name name-style="western"><surname>Luzzi</surname><given-names>JR</given-names></name><name name-style="western"><surname>Tagliatti</surname><given-names>TT</given-names></name><name name-style="western"><surname>Barbosa</surname><given-names>BC</given-names></name></person-group> (<year>2016</year>) <article-title>Ocorrência de <italic><tp:taxon-name><tp:taxon-name-part taxon-name-part-type="genus">Megasoma</tp:taxon-name-part> <tp:taxon-name-part taxon-name-part-type="species">gyas</tp:taxon-name-part> <tp:taxon-name-part taxon-name-part-type="subspecies">gyas</tp:taxon-name-part></tp:taxon-name></italic> (Herbst, 1785) (<tp:taxon-name><tp:taxon-name-part taxon-name-part-type="order">Coleoptera</tp:taxon-name-part></tp:taxon-name>: <tp:taxon-name><tp:taxon-name-part taxon-name-part-type="family">Scarabaeidae</tp:taxon-name-part></tp:taxon-name>: <tp:taxon-name><tp:taxon-name-part taxon-name-part-type="subfamily">Dynastinae</tp:taxon-name-part></tp:taxon-name>) em perímetro urbano.</article-title><source>Entomotropica</source><volume>31</volume>: <fpage>60</fpage>–<lpage>63</lpage>.</mixed-citation></ref></ref-list></tp:taxon-treatment>
