# Supplementary material for: Revision of the Megasoma (Megasoma) gyas (Jablonsky in Herbst, 1785) species group (Coleoptera, Scarabaeidae, Dynastinae)
Source: Zookeys. 2020 Nov 30;999:109–45. doi: 10.3897/zookeys.999.53130 (PMC7723882; doi:10.3897/zookeys.999.53130)
Supplement: XML Treatment for Megasoma (Megasoma) typhonssp.prandii [file zookeys.999.53130-treatment3.xml]

<!DOCTYPE tp:taxon-treatment
  PUBLIC "-//TaxonX//DTD Taxonomic Treatment Publishing DTD v0 20100105//EN" "tax-treatment-NSO.dtd">
<tp:taxon-treatment xmlns:tp="http://www.plazi.org/taxpub"><tp:treatment-meta><kwd-group><label>Taxon classification</label><kwd><named-content xmlns:xlink="http://www.w3.org/1999/xlink" content-type="kingdom">Animalia</named-content></kwd><kwd><named-content xmlns:xlink="http://www.w3.org/1999/xlink" content-type="order">Coleoptera</named-content></kwd><kwd><named-content xmlns:xlink="http://www.w3.org/1999/xlink" content-type="family">Dynastidae</named-content></kwd></kwd-group><mixed-citation publication-type="journal"><person-group><name><surname>Prandi</surname><given-names>Massimo</given-names></name><name><surname>Grossi</surname><given-names>Paschoal C.</given-names></name><name><surname>Vaz-De-Mello</surname><given-names>Fernando Z.</given-names></name></person-group><article-title>Revision of the <italic><tp:taxon-name><tp:taxon-name-part taxon-name-part-type="genus" reg="Megasoma">Megasoma</tp:taxon-name-part></tp:taxon-name></italic> (<italic><tp:taxon-name><tp:taxon-name-part taxon-name-part-type="genus" reg="Megasoma"/><tp:taxon-name-part taxon-name-part-type="subgenus" reg="Megasoma">Megasoma</tp:taxon-name-part></tp:taxon-name></italic>) <italic><tp:taxon-name><tp:taxon-name-part taxon-name-part-type="genus" reg="Megasoma"/><tp:taxon-name-part taxon-name-part-type="subgenus" reg="Megasoma"/><tp:taxon-name-part taxon-name-part-type="species" reg="gyas">gyas</tp:taxon-name-part></tp:taxon-name></italic> (Jablonsky in Herbst, 1785) species group (<tp:taxon-name><tp:taxon-name-part taxon-name-part-type="order">Coleoptera</tp:taxon-name-part></tp:taxon-name>, <tp:taxon-name><tp:taxon-name-part taxon-name-part-type="family">Scarabaeidae</tp:taxon-name-part></tp:taxon-name>, <tp:taxon-name><tp:taxon-name-part taxon-name-part-type="subfamily">Dynastinae</tp:taxon-name-part></tp:taxon-name>)</article-title><source>Zookeys</source><day>30</day><month>11</month><year>2020</year><volume>999</volume><fpage>109</fpage><lpage>145</lpage><pub-id pub-id-type="doi">10.3897/zookeys.999.53130</pub-id></mixed-citation></tp:treatment-meta><tp:nomenclature><tp:taxon-name><object-id xmlns:xlink="http://www.w3.org/1999/xlink" content-type="arpha" xlink:type="simple">6528C64F-A52D-5B92-8909-CF19422BA12D</object-id>
              <tp:taxon-name-part taxon-name-part-type="genus" reg="Megasoma">Megasoma</tp:taxon-name-part> (<tp:taxon-name-part taxon-name-part-type="subgenus" reg="Megasoma">Megasoma</tp:taxon-name-part>) <tp:taxon-name-part taxon-name-part-type="species" reg="typhon">typhon</tp:taxon-name-part><tp:taxon-name-part taxon-name-part-type="infraspecific-rank">ssp.</tp:taxon-name-part><tp:taxon-name-part taxon-name-part-type="subspecies" reg="prandii">prandii</tp:taxon-name-part></tp:taxon-name><tp:taxon-authority>Milani, 2008</tp:taxon-authority><xref ref-type="fig" rid="F14">Figures 20A–D</xref><xref ref-type="fig" rid="F15">, 21A–D</xref><tp:nomenclature-citation-list><tp:nomenclature-citation><tp:taxon-name>
                  <tp:taxon-name-part taxon-name-part-type="genus" reg="Megasoma">Megasoma</tp:taxon-name-part> (<tp:taxon-name-part taxon-name-part-type="subgenus" reg="Megasoma">Megasoma</tp:taxon-name-part>) <tp:taxon-name-part taxon-name-part-type="species" reg="gyas">gyas</tp:taxon-name-part> <tp:taxon-name-part taxon-name-part-type="infraspecific-rank">ssp.</tp:taxon-name-part> <tp:taxon-name-part taxon-name-part-type="subspecies" reg="prandii">prandii</tp:taxon-name-part></tp:taxon-name><comment>Milani, 2008: 119–133.</comment></tp:nomenclature-citation></tp:nomenclature-citation-list></tp:nomenclature><tp:treatment-sec sec-type="distribution" id="SECID0E1WBG"><title>Distribution.</title><p>This is the southernmost subspecies, nowadays restricted to the Serra do Mar region in the northern part of the Santa Catarina state. It displays a constant distinct morphology with respect to <italic><tp:taxon-name><tp:taxon-name-part taxon-name-part-type="genus" reg="Megasoma">M.</tp:taxon-name-part> <tp:taxon-name-part taxon-name-part-type="species" reg="typhon">typhon</tp:taxon-name-part> <tp:taxon-name-part taxon-name-part-type="subspecies" reg="typhon">typhon</tp:taxon-name-part></tp:taxon-name></italic>, which in addition to its geographic isolation, allows us to consider this population as a distinct subspecies.</p></tp:treatment-sec><tp:treatment-sec sec-type="material" id="SECID0EPXBG"><title>Material examined.</title><p><bold><italic>Holotype</italic></bold> (male): “Brasile, Santa Caterina, Vale do Rio Itajaí, Timbó, 27 III 1989 local collector lgt., L. Milani det. 2008” (<abbrev xmlns:xlink="http://www.w3.org/1999/xlink" content-type="institution" xlink:title="Massimo Prandi private collection, Salò, Brescia, Italy" id="ABBRID0E1XBG" xlink:type="simple">MPC</abbrev>). Paratypes: same data (4 ♂, <abbrev xmlns:xlink="http://www.w3.org/1999/xlink" content-type="institution" xlink:title="Massimo Prandi private collection, Salò, Brescia, Italy" id="ABBRID0E6XBG" xlink:type="simple">MPC</abbrev>, 1 ♂, <abbrev xmlns:xlink="http://www.w3.org/1999/xlink" content-type="institution" xlink:title="Leonello Milani private collection, Calvignasco, Milano, Italy" id="ABBRID0EEYBG" xlink:type="simple">LMC</abbrev>, 1 ♂, <abbrev xmlns:xlink="http://www.w3.org/1999/xlink" content-type="institution" xlink:title="Michele Zilioli private collection, Buguggiate, Varese, Italy" id="ABBRID0EJYBG" xlink:type="simple">MZC</abbrev>); same locality, 26 III 1989 (1 ♂, <abbrev xmlns:xlink="http://www.w3.org/1999/xlink" content-type="institution" xlink:title="Massimo Prandi private collection, Salò, Brescia, Italy" id="ABBRID0EOYBG" xlink:type="simple">MPC</abbrev>); 28 III 1989 (1 ♂, <abbrev xmlns:xlink="http://www.w3.org/1999/xlink" content-type="institution" xlink:title="Massimo Prandi private collection, Salò, Brescia, Italy" id="ABBRID0ETYBG" xlink:type="simple">MPC</abbrev>); 29.III.1989 (1 ♂, <abbrev xmlns:xlink="http://www.w3.org/1999/xlink" content-type="institution" xlink:title="Massimo Prandi private collection, Salò, Brescia, Italy" id="ABBRID0EYYBG" xlink:type="simple">MPC</abbrev>); 6 IV 1989 (1 ♂, <named-content xmlns:xlink="http://www.w3.org/1999/xlink" content-type="dwc:institutional_code" xlink:type="simple">MSNM</named-content>); 7 IV 1989 (1 ♂, <abbrev xmlns:xlink="http://www.w3.org/1999/xlink" content-type="institution" xlink:title="Massimo Prandi private collection, Salò, Brescia, Italy" id="ABBRID0ECZBG" xlink:type="simple">MPC</abbrev>); 22 IV 1989 (1 ♂, 1 ♀, <abbrev xmlns:xlink="http://www.w3.org/1999/xlink" content-type="institution" xlink:title="Massimo Prandi private collection, Salò, Brescia, Italy" id="ABBRID0EHZBG" xlink:type="simple">MPC</abbrev>). <bold>Additional material examined</bold>: Brazil, <bold>Santa Catarina</bold>, Rio dos Cedros, 2010 (1 ♂, <abbrev xmlns:xlink="http://www.w3.org/1999/xlink" content-type="institution" xlink:title="Facultad de Ciencias Naturales y Museo de la Universidad Nacional de La Plata, La Plata, Argentina" id="ABBRID0EQZBG" xlink:type="simple">UNLP</abbrev>); Hansa Humboldt, from the Collection Reitter (1 ♀, <abbrev xmlns:xlink="http://www.w3.org/1999/xlink" content-type="institution" xlink:title="Ugo Bosia private collection, Asti, Italy" id="ABBRID0EVZBG" xlink:type="simple">UBC</abbrev>); Joacaba, 1981 leg. Hartmann (1 ♀, <abbrev xmlns:xlink="http://www.w3.org/1999/xlink" content-type="institution" xlink:title="Ugo Bosia private collection, Asti, Italy" id="ABBRID0E1ZBG" xlink:type="simple">UBC</abbrev>). <bold>Rio Grande do Sul</bold>, Porto Alegre, X 1946 (1 ♂, <abbrev xmlns:xlink="http://www.w3.org/1999/xlink" content-type="institution" xlink:title="Ugo Bosia private collection, Asti, Italy" id="ABBRID0EB1BG" xlink:type="simple">UBC</abbrev>); Porto Alegre, 1938, with label “<italic><tp:taxon-name><tp:taxon-name-part taxon-name-part-type="genus" reg="Typhon">Typhon</tp:taxon-name-part></tp:taxon-name></italic>” (1 ♂, <abbrev xmlns:xlink="http://www.w3.org/1999/xlink" content-type="institution" xlink:title="Ugo Bosia private collection, Asti, Italy" id="ABBRID0EN1BG" xlink:type="simple">UBC</abbrev>).</p></tp:treatment-sec><tp:treatment-sec sec-type="remarks" id="SECID0ES1BG"><title>Remarks.</title><p>The diagnosis below is based on a specimen from Serra do Mar, near Rio dos Cedros, above 180 m a.s.l., caught in 2010. After this date very few specimens have been found, suggesting that the subspecies could be threatened by the reduction of its habitat.</p></tp:treatment-sec><tp:treatment-sec sec-type="Male diagnosis" id="SECID0EX1BG"><title>Male diagnosis</title><p><bold>(Fig. <xref ref-type="fig" rid="F14">20</xref>).</bold> A large <italic><tp:taxon-name><tp:taxon-name-part taxon-name-part-type="genus" reg="Megasoma">Megasoma</tp:taxon-name-part></tp:taxon-name></italic>, uniformly dark brown, covered by a yellowish short, fine, uniform, pubescence; head, including horn, consistently black. Elongate body. <bold><italic>Size</italic>.</bold> L: 75 mm; <abbrev xmlns:xlink="http://www.w3.org/1999/xlink" xlink:title="length from the tip of cephalic horn to the elytral apex" id="ABBRID0EP2BG" xlink:type="simple">TL</abbrev>: 100 mm; <abbrev xmlns:xlink="http://www.w3.org/1999/xlink" xlink:title="pronotum maximum length" id="ABBRID0ET2BG" xlink:type="simple">PL</abbrev>: 21 mm; <abbrev xmlns:xlink="http://www.w3.org/1999/xlink" xlink:title="pronotum maximum width" id="ABBRID0EX2BG" xlink:type="simple">PW</abbrev>: 34 mm, <abbrev xmlns:xlink="http://www.w3.org/1999/xlink" xlink:title="elytral maximum length" id="ABBRID0E22BG" xlink:type="simple">EL</abbrev>: 52 mm; <abbrev xmlns:xlink="http://www.w3.org/1999/xlink" xlink:title="elytral maximum width" id="ABBRID0E62BG" xlink:type="simple">EW</abbrev>: 44 mm; <abbrev xmlns:xlink="http://www.w3.org/1999/xlink" xlink:title="cephalic horn length measured along the external curve" id="ABBRID0ED3BG" xlink:type="simple">CL</abbrev>: 39 mm; <abbrev xmlns:xlink="http://www.w3.org/1999/xlink" xlink:title="fore tibia length" id="ABBRID0EH3BG" xlink:type="simple">FL</abbrev>: 24 mm; <abbrev xmlns:xlink="http://www.w3.org/1999/xlink" xlink:title="fore tarsus length" id="ABBRID0EL3BG" xlink:type="simple">TF</abbrev>: 25 mm. <bold><italic>Head</italic>.</bold> Cephalic horn long, projecting forwards and noticeably curved upwards. In dorsal view, slightly wider at the base and apex, but remaining almost subrectangular laterally, without median flattened zone. Apex always V-shaped, with divergent tips (Fig. <xref ref-type="fig" rid="F14">20A</xref>). <bold><italic>Pronotum</italic>.</bold> Whole surface covered by uniform, fine, dense, yellowish pubescence. Anterior angles projecting as elongate, sharp, weakly divergent horns. Median thoracic horn longer than laterals, straight, dorsal side with a glossy black line. <bold><italic>Elytra</italic>.</bold> Covered by very fine, dense, uniform, yellowish pubescence except for sutural edge and epipleura; in lateral view not bulging, uniformly flattened towards apex. <bold><italic>Legs</italic>.</bold> Fore tibia slightly rounded inwards, the inner edge strongly dilated apically. Anterior hedge of protibia V-shaped. <bold><italic>Aedeagus</italic>.</bold> It differs from the nominative subspecies for the parameres of tegmen smoother and rounder laterally, as in Fig. <xref ref-type="fig" rid="F14">20C</xref>.</p><fig id="F14" position="float" orientation="portrait"><object-id xmlns:xlink="http://www.w3.org/1999/xlink" content-type="doi" xlink:type="simple">10.3897/zookeys.999.53130.figure20</object-id><object-id xmlns:xlink="http://www.w3.org/1999/xlink" content-type="arpha" xlink:type="simple">95B86339-262A-50F8-972C-87DCF03DE0C6</object-id><label>Figure 20.</label><caption><p><italic><tp:taxon-name><tp:taxon-name-part taxon-name-part-type="genus" reg="Megasoma">M.</tp:taxon-name-part> <tp:taxon-name-part taxon-name-part-type="species" reg="typhon">typhon</tp:taxon-name-part> <tp:taxon-name-part taxon-name-part-type="subspecies" reg="prandii">prandii</tp:taxon-name-part></tp:taxon-name></italic> ♂ from Brazil, Santa Catarina, Serra do Mar <bold>A</bold> dorsal habitus <bold>B</bold> cephalic horn lateral view <bold>C</bold> aedeagus <bold>D</bold> lateral habitus.</p></caption><graphic xmlns:xlink="http://www.w3.org/1999/xlink" xlink:href="zookeys-999-109-g014.jpg" position="float" orientation="portrait" xlink:type="simple" id="oo_481444.jpg"><uri content-type="original_file" xlink:type="simple">https://binary.pensoft.net/fig/481444</uri></graphic></fig></tp:treatment-sec><tp:treatment-sec sec-type="variation" id="SECID0EP5BG"><title>Variation, males.</title><p>A feature of the apex of the cephalic horn is that it is always V-shaped. A distinct tooth present on the dorsal side of the cephalic horn is always visible, also in medium and minor ♂. A feature of the body, in lateral view in medium specimens is that it is almost flat, and only very small specimens sometimes show a rounded body.</p></tp:treatment-sec><tp:treatment-sec sec-type="description" id="SECID0EU5BG"><title>Measurements.</title><p>L: 53–78 mm; <abbrev xmlns:xlink="http://www.w3.org/1999/xlink" xlink:title="length from the tip of cephalic horn to the elytral apex" id="ABBRID0E15BG" xlink:type="simple">TL</abbrev>: 62–102 mm; <abbrev xmlns:xlink="http://www.w3.org/1999/xlink" xlink:title="pronotum maximum length" id="ABBRID0E55BG" xlink:type="simple">PL</abbrev>: 15–23 mm; <abbrev xmlns:xlink="http://www.w3.org/1999/xlink" xlink:title="pronotum maximum width" id="ABBRID0EC6BG" xlink:type="simple">PW</abbrev>: 26–36 mm; <abbrev xmlns:xlink="http://www.w3.org/1999/xlink" xlink:title="elytral maximum length" id="ABBRID0EG6BG" xlink:type="simple">EL</abbrev>: 33–53 mm; <abbrev xmlns:xlink="http://www.w3.org/1999/xlink" xlink:title="elytral maximum width" id="ABBRID0EK6BG" xlink:type="simple">EW</abbrev>: 35–46 mm; <abbrev xmlns:xlink="http://www.w3.org/1999/xlink" xlink:title="cephalic horn length measured along the external curve" id="ABBRID0EO6BG" xlink:type="simple">CL</abbrev>: 11–40 mm; <abbrev xmlns:xlink="http://www.w3.org/1999/xlink" xlink:title="fore tibia length" id="ABBRID0ES6BG" xlink:type="simple">FL</abbrev>: 17–26 mm; <abbrev xmlns:xlink="http://www.w3.org/1999/xlink" xlink:title="fore tarsus length" id="ABBRID0EW6BG" xlink:type="simple">TF</abbrev>: 19–27 mm),</p></tp:treatment-sec><tp:treatment-sec sec-type="Female diagnosis" id="SECID0E16BG"><title>Female diagnosis</title><p><bold>(Fig. <xref ref-type="fig" rid="F15">21</xref>).</bold> A medium-large female of <italic><tp:taxon-name><tp:taxon-name-part taxon-name-part-type="genus" reg="Megasoma">Megasoma</tp:taxon-name-part></tp:taxon-name></italic>, uniformly black, elytra covered for 5/6 of total surface by dense yellow-brownish pilosity. <bold><italic>Size</italic>.</bold> L: 62 mm; <abbrev xmlns:xlink="http://www.w3.org/1999/xlink" xlink:title="pronotum maximum length" id="ABBRID0ETAAI" xlink:type="simple">PL</abbrev>: 17 mm; <abbrev xmlns:xlink="http://www.w3.org/1999/xlink" xlink:title="pronotum maximum width" id="ABBRID0EXAAI" xlink:type="simple">PW</abbrev>: 29 mm; <abbrev xmlns:xlink="http://www.w3.org/1999/xlink" xlink:title="elytral maximum length" id="ABBRID0E2AAI" xlink:type="simple">EL</abbrev>: 42 mm; <abbrev xmlns:xlink="http://www.w3.org/1999/xlink" xlink:title="elytral maximum width" id="ABBRID0E6AAI" xlink:type="simple">EW</abbrev>: 34 mm; <abbrev xmlns:xlink="http://www.w3.org/1999/xlink" xlink:title="fore tibia length" id="ABBRID0EDBAI" xlink:type="simple">FL</abbrev>: 17 mm; <abbrev xmlns:xlink="http://www.w3.org/1999/xlink" xlink:title="fore tarsus length" id="ABBRID0EHBAI" xlink:type="simple">TF</abbrev>: 19 mm; <abbrev xmlns:xlink="http://www.w3.org/1999/xlink" xlink:title="head length" id="ABBRID0ELBAI" xlink:type="simple">HL</abbrev>: 8 mm. <bold><italic>Head</italic>.</bold> Middle of fronto-clypeal suture with a single tubercle. <bold><italic>Clypeus</italic>.</bold> Anterior lateral angles projecting into a very small tooth directed forwards and upwards; in this ssp. the two small teeth are distinctly more acuminate and curved upwards than in other species. <bold><italic>Pronotum</italic>.</bold> Dull, except for the sides, with sparse bristles. Strongly convex, coarsely punctate-rugose; with posterior median carina flat, enlarged, smooth. Pronotum more expanded longitudinally and rounded laterally than in other species (Fig. <xref ref-type="fig" rid="F15">21A</xref>). <bold><italic>Elytra</italic>.</bold> Punctate-rugose on dorsal, anterior area, glossy black; sculpture steadily finer towards pubescent surface. Pubescent surface rather sparse, roughly covered, with no visible longitudinal ridges. <bold><italic>Legs</italic>.</bold> Fore tibiae shorter than tarsi, fairly arcuate, with three strong lateral teeth. On mesotibiae and metatibiae lateral teeth evolving into evident lateral carinae (Fig. <xref ref-type="fig" rid="F15">21C</xref>); lateral spiny processes extending up to 3 mm laterally, immediately before tarsi junction.</p><fig id="F15" position="float" orientation="portrait"><object-id xmlns:xlink="http://www.w3.org/1999/xlink" content-type="doi" xlink:type="simple">10.3897/zookeys.999.53130.figure21</object-id><object-id xmlns:xlink="http://www.w3.org/1999/xlink" content-type="arpha" xlink:type="simple">18A94138-3391-5C73-BB29-87BE79594001</object-id><label>Figure 21.</label><caption><p><italic><tp:taxon-name><tp:taxon-name-part taxon-name-part-type="genus" reg="Megasoma">M.</tp:taxon-name-part> <tp:taxon-name-part taxon-name-part-type="species" reg="typhon">typhon</tp:taxon-name-part> <tp:taxon-name-part taxon-name-part-type="subspecies" reg="prandii">prandii</tp:taxon-name-part></tp:taxon-name></italic> ♀ from Brazil, S. Catarina, Hansa Humboldt (now Joinville) <bold>A</bold> dorsal habitus <bold>B</bold> single head’s tubercle and pronotum <bold>C</bold> mesotibia with carina <bold>D</bold> label.</p></caption><graphic xmlns:xlink="http://www.w3.org/1999/xlink" xlink:href="zookeys-999-109-g015.jpg" position="float" orientation="portrait" xlink:type="simple" id="oo_481445.jpg"><uri content-type="original_file" xlink:type="simple">https://binary.pensoft.net/fig/481445</uri></graphic></fig></tp:treatment-sec><tp:treatment-sec sec-type="description" id="SECID0EPDAI"><title>Measurements.</title><p>L: 49–65 mm; <abbrev xmlns:xlink="http://www.w3.org/1999/xlink" xlink:title="pronotum maximum length" id="ABBRID0EVDAI" xlink:type="simple">PL</abbrev>: 13–18 mm; <abbrev xmlns:xlink="http://www.w3.org/1999/xlink" xlink:title="pronotum maximum width" id="ABBRID0EZDAI" xlink:type="simple">PW</abbrev>: 21–29 mm; <abbrev xmlns:xlink="http://www.w3.org/1999/xlink" xlink:title="elytral maximum length" id="ABBRID0E4DAI" xlink:type="simple">EL</abbrev>: 32–43 mm; <abbrev xmlns:xlink="http://www.w3.org/1999/xlink" xlink:title="elytral maximum width" id="ABBRID0EBEAI" xlink:type="simple">EW</abbrev>: 29–36 mm; <abbrev xmlns:xlink="http://www.w3.org/1999/xlink" xlink:title="fore tibia length" id="ABBRID0EFEAI" xlink:type="simple">FL</abbrev>: 13–19 mm; <abbrev xmlns:xlink="http://www.w3.org/1999/xlink" xlink:title="fore tarsus length" id="ABBRID0EJEAI" xlink:type="simple">TF</abbrev>: 15–20 mm; <abbrev xmlns:xlink="http://www.w3.org/1999/xlink" xlink:title="head length" id="ABBRID0ENEAI" xlink:type="simple">HL</abbrev>: 7–9 mm).</p></tp:treatment-sec></tp:taxon-treatment>
