# Supplementary material for: Revision of the Megasoma (Megasoma) gyas (Jablonsky in Herbst, 1785) species group (Coleoptera, Scarabaeidae, Dynastinae)
Source: Zookeys. 2020 Nov 30;999:109–45. doi: 10.3897/zookeys.999.53130 (PMC7723882; doi:10.3897/zookeys.999.53130)
Supplement: XML Treatment for Megasoma (Megasoma) hyperion [file zookeys.999.53130-treatment4.xml]

<!DOCTYPE tp:taxon-treatment
  PUBLIC "-//TaxonX//DTD Taxonomic Treatment Publishing DTD v0 20100105//EN" "tax-treatment-NSO.dtd">
<tp:taxon-treatment xmlns:tp="http://www.plazi.org/taxpub"><tp:treatment-meta><kwd-group><label>Taxon classification</label><kwd><named-content xmlns:xlink="http://www.w3.org/1999/xlink" content-type="kingdom">Animalia</named-content></kwd><kwd><named-content xmlns:xlink="http://www.w3.org/1999/xlink" content-type="order">Coleoptera</named-content></kwd><kwd><named-content xmlns:xlink="http://www.w3.org/1999/xlink" content-type="family">Dynastidae</named-content></kwd></kwd-group><mixed-citation publication-type="journal"><person-group><name><surname>Prandi</surname><given-names>Massimo</given-names></name><name><surname>Grossi</surname><given-names>Paschoal C.</given-names></name><name><surname>Vaz-De-Mello</surname><given-names>Fernando Z.</given-names></name></person-group><article-title>Revision of the <italic><tp:taxon-name><tp:taxon-name-part taxon-name-part-type="genus" reg="Megasoma">Megasoma</tp:taxon-name-part></tp:taxon-name></italic> (<italic><tp:taxon-name><tp:taxon-name-part taxon-name-part-type="genus" reg="Megasoma"/><tp:taxon-name-part taxon-name-part-type="subgenus" reg="Megasoma">Megasoma</tp:taxon-name-part></tp:taxon-name></italic>) <italic><tp:taxon-name><tp:taxon-name-part taxon-name-part-type="genus" reg="Megasoma"/><tp:taxon-name-part taxon-name-part-type="subgenus" reg="Megasoma"/><tp:taxon-name-part taxon-name-part-type="species" reg="gyas">gyas</tp:taxon-name-part></tp:taxon-name></italic> (Jablonsky in Herbst, 1785) species group (<tp:taxon-name><tp:taxon-name-part taxon-name-part-type="order">Coleoptera</tp:taxon-name-part></tp:taxon-name>, <tp:taxon-name><tp:taxon-name-part taxon-name-part-type="family">Scarabaeidae</tp:taxon-name-part></tp:taxon-name>, <tp:taxon-name><tp:taxon-name-part taxon-name-part-type="subfamily">Dynastinae</tp:taxon-name-part></tp:taxon-name>)</article-title><source>Zookeys</source><day>30</day><month>11</month><year>2020</year><volume>999</volume><fpage>109</fpage><lpage>145</lpage><pub-id pub-id-type="doi">10.3897/zookeys.999.53130</pub-id></mixed-citation></tp:treatment-meta><tp:nomenclature><tp:taxon-name><object-id xmlns:xlink="http://www.w3.org/1999/xlink" content-type="arpha" xlink:type="simple">275B9FFF-2294-5F6B-88E1-53164F9C214C</object-id>
              <tp:taxon-name-part taxon-name-part-type="genus" reg="Megasoma">Megasoma</tp:taxon-name-part> (<tp:taxon-name-part taxon-name-part-type="subgenus" reg="Megasoma">Megasoma</tp:taxon-name-part>) <tp:taxon-name-part taxon-name-part-type="species" reg="hyperion">hyperion</tp:taxon-name-part><object-id xmlns:xlink="http://www.w3.org/1999/xlink" content-type="zoobank" xlink:type="simple">http://zoobank.org/F291D96E-BE88-4ECC-A64F-BEFCE2C0245B</object-id></tp:taxon-name><tp:taxon-status xmlns:xlink="http://www.w3.org/1999/xlink" xlink:type="simple">sp. nov.</tp:taxon-status><xref ref-type="fig" rid="F16">Figures 22A–D</xref><xref ref-type="fig" rid="F19">, 25A–C</xref></tp:nomenclature><tp:treatment-sec sec-type="type material" id="SECID0EDGAI"><title>Type material.</title><p><bold><italic>Holotype</italic></bold> ♂ (deposited in <named-content xmlns:xlink="http://www.w3.org/1999/xlink" content-type="dwc:institutional_code" xlink:type="simple">CERPE</named-content>): Brazil, <bold>Minas Gerais</bold>, Águas Vermelhas, IV 2006. Paratypes (154 in total, 86 major ♂ [&gt; 65mm]), 30 minor ♂ and 38 ♀), as follows: 1 paratype (allotype) ♀ same locality of holotype, III 2002 (<named-content xmlns:xlink="http://www.w3.org/1999/xlink" content-type="dwc:institutional_code" xlink:type="simple">CERPE</named-content>); <bold>Minas Gerais</bold>, Salinas, V 2002 (1 ♂, <abbrev xmlns:xlink="http://www.w3.org/1999/xlink" content-type="institution" xlink:title="Universidade Federal do Mato Grosso, Instituto de Biociências, Cuiabá, Brazil" id="ABBRID0E3GAI" xlink:type="simple">CEMT</abbrev>); same locality, 2007 (1 ♂, <abbrev xmlns:xlink="http://www.w3.org/1999/xlink" content-type="institution" xlink:title="Universidade Federal do Mato Grosso, Instituto de Biociências, Cuiabá, Brazil" id="ABBRID0EBHAI" xlink:type="simple">CEMT</abbrev>); same locality, IV 2005 (1 ♂, 1 ♀, EPCG); Águas Vermelhas, V 2006 (1 ♂, <named-content xmlns:xlink="http://www.w3.org/1999/xlink" content-type="dwc:institutional_code" xlink:type="simple">MSNM</named-content>); same locality, VI 1992 (1 ♂, EPCG); same locality III 2001 (1 ♂, EPCG); same locality, IV 2001 (8 ♂, 1 ♀, EPCG); same locality, III 2002 (5 ♂, EPCG); same locality, IV 2005 (1 ♂, <abbrev xmlns:xlink="http://www.w3.org/1999/xlink" content-type="institution" xlink:title="Massimo Prandi private collection, Salò, Brescia, Italy" id="ABBRID0ELHAI" xlink:type="simple">MPC</abbrev>); same locality, V 2005 (1 ♂, 1 ♀, <abbrev xmlns:xlink="http://www.w3.org/1999/xlink" content-type="institution" xlink:title="Massimo Prandi private collection, Salò, Brescia, Italy" id="ABBRID0EQHAI" xlink:type="simple">MPC</abbrev>); same locality, IV 2006 (35 ♂, EPCG, 11 ♂, 2 ♀, <abbrev xmlns:xlink="http://www.w3.org/1999/xlink" content-type="institution" xlink:title="Massimo Prandi private collection, Salò, Brescia, Italy" id="ABBRID0EVHAI" xlink:type="simple">MPC</abbrev>); same locality, V 2006 (27 ♀, EPCG, 5 ♂, <abbrev xmlns:xlink="http://www.w3.org/1999/xlink" content-type="institution" xlink:title="Massimo Prandi private collection, Salò, Brescia, Italy" id="ABBRID0E1HAI" xlink:type="simple">MPC</abbrev>); same locality, V 2008 (1 ♀, <abbrev xmlns:xlink="http://www.w3.org/1999/xlink" content-type="institution" xlink:title="Massimo Prandi private collection, Salò, Brescia, Italy" id="ABBRID0E6HAI" xlink:type="simple">MPC</abbrev>); same locality, IV 2013 (18 ♂, EPCG); same locality, XII 1994 (2 ♂, <abbrev xmlns:xlink="http://www.w3.org/1999/xlink" content-type="institution" xlink:title="Kazuho Kobayashi private collection, Tokyo, Japan" id="ABBRID0EEIAI" xlink:type="simple">KKC</abbrev>); same locality, III 2013 (1 ♂, <abbrev xmlns:xlink="http://www.w3.org/1999/xlink" content-type="institution" xlink:title="Massimo Prandi private collection, Salò, Brescia, Italy" id="ABBRID0EJIAI" xlink:type="simple">MPC</abbrev>); same locality, IV 2013 (3 ♂, <abbrev xmlns:xlink="http://www.w3.org/1999/xlink" content-type="institution" xlink:title="Massimo Prandi private collection, Salò, Brescia, Italy" id="ABBRID0EOIAI" xlink:type="simple">MPC</abbrev>); same locality , IV 2014 (1 ♂, <abbrev xmlns:xlink="http://www.w3.org/1999/xlink" content-type="institution" xlink:title="Kazuho Kobayashi private collection, Tokyo, Japan" id="ABBRID0ETIAI" xlink:type="simple">KKC</abbrev>); same locality , VI 2014 (2 ♂, <abbrev xmlns:xlink="http://www.w3.org/1999/xlink" content-type="institution" xlink:title="Massimo Prandi private collection, Salò, Brescia, Italy" id="ABBRID0EYIAI" xlink:type="simple">MPC</abbrev>); same locality , III 2016 (2 ♂, <abbrev xmlns:xlink="http://www.w3.org/1999/xlink" content-type="institution" xlink:title="Massimo Prandi private collection, Salò, Brescia, Italy" id="ABBRID0E4IAI" xlink:type="simple">MPC</abbrev>); same locality , III 2018 (7 ♂, <abbrev xmlns:xlink="http://www.w3.org/1999/xlink" content-type="institution" xlink:title="Massimo Prandi private collection, Salò, Brescia, Italy" id="ABBRID0ECJAI" xlink:type="simple">MPC</abbrev>); same locality , IV 2019 (4 ♂, <abbrev xmlns:xlink="http://www.w3.org/1999/xlink" content-type="institution" xlink:title="Massimo Prandi private collection, Salò, Brescia, Italy" id="ABBRID0EHJAI" xlink:type="simple">MPC</abbrev>); Paracatú, VI 1981 (1 ♂, EPCG); Jaíba, V 1997 (1 ♂, EPCG); Montes Claros, II 2000 (1 ♂, EPCG); same locality, IV 2000 (1 ♀, EPCG); Capitólio, IV 2004 (1 ♂, EPCG); <bold>São Paulo</bold>, Boituva, VII 1991 (2 ♂, EPCG, 1 ♂ <abbrev xmlns:xlink="http://www.w3.org/1999/xlink" content-type="institution" xlink:title="Massimo Prandi private collection, Salò, Brescia, Italy" id="ABBRID0EOJAI" xlink:type="simple">MPC</abbrev>).</p></tp:treatment-sec><tp:treatment-sec sec-type="description" id="SECID0ETJAI"><title>Description of the holotype</title><p><bold>(Fig. <xref ref-type="fig" rid="F16">22</xref>). <italic>Size</italic>.</bold> L: 70 mm; <abbrev xmlns:xlink="http://www.w3.org/1999/xlink" xlink:title="length from the tip of cephalic horn to the elytral apex" id="ABBRID0ECKAI" xlink:type="simple">TL</abbrev>: 79 mm; <abbrev xmlns:xlink="http://www.w3.org/1999/xlink" xlink:title="pronotum maximum length" id="ABBRID0EGKAI" xlink:type="simple">PL</abbrev>: 18 mm; <abbrev xmlns:xlink="http://www.w3.org/1999/xlink" xlink:title="pronotum maximum width" id="ABBRID0EKKAI" xlink:type="simple">PW</abbrev>: 32 mm, <abbrev xmlns:xlink="http://www.w3.org/1999/xlink" xlink:title="elytral maximum length" id="ABBRID0EOKAI" xlink:type="simple">EL</abbrev>: 43 mm; <abbrev xmlns:xlink="http://www.w3.org/1999/xlink" xlink:title="elytral maximum width" id="ABBRID0ESKAI" xlink:type="simple">EW</abbrev>: 42 mm, <abbrev xmlns:xlink="http://www.w3.org/1999/xlink" xlink:title="cephalic horn length measured along the external curve" id="ABBRID0EWKAI" xlink:type="simple">CL</abbrev>: 22 mm; <abbrev xmlns:xlink="http://www.w3.org/1999/xlink" xlink:title="lateral thoracic horn length from base" id="ABBRID0E1KAI" xlink:type="simple">TH</abbrev>: 8 mm; <abbrev xmlns:xlink="http://www.w3.org/1999/xlink" xlink:title="fore tibia length" id="ABBRID0E5KAI" xlink:type="simple">FL</abbrev>: 21 mm; <abbrev xmlns:xlink="http://www.w3.org/1999/xlink" xlink:title="fore tarsus length" id="ABBRID0ECLAI" xlink:type="simple">TF</abbrev>: 24 mm. <bold><italic>General appearance</italic>.</bold> Uniformly dark ebony brown covered by sometimes dense, sometimes sparse rough pilosity; pubescence that turns from grey to yellowish brown color. Head, including horn, consistently black; base of horn towards pronotum with sparse bristles. Tip of pronotal horns, sutural and lateral edges of elytra and thorax shiny black as in legs. <bold><italic>Head</italic>.</bold> Cephalic horn short, projecting forwards and curved upwards in lateral view. In dorsal view, narrower at base, 3 mm, and gradually broadens to a maximum of 7 mm towards the apex. Apex distinctly forked, V-shaped, distance between tips 10 mm (Fig. <xref ref-type="fig" rid="F16">22C</xref>). Sides bordered with weak rim from base to apex, rim detectable on total length. Dorsal side at base with small but evident triangular tooth. In lateral view, apex of tooth blunt, projecting upwards; height of tooth from base 1 mm. <bold><italic>Clypeus</italic>.</bold> Anterior edge slightly concave, less concave than in <italic><tp:taxon-name><tp:taxon-name-part taxon-name-part-type="genus" reg="Megasoma">M.</tp:taxon-name-part> <tp:taxon-name-part taxon-name-part-type="species" reg="gyas">gyas</tp:taxon-name-part></tp:taxon-name></italic>, broader than width of cephalic horn at base, lateral angles with small tooth, projecting forward, surface punctate with sparse bristles. <bold><italic>Mandibles.</italic></bold> Each with two small lateral teeth. In ventral view, interocular minimum width (IW) 4 mm, transverse eye diameter (TE) 4.5 mm, IW/TE ratio 1.154. Antennal club, in dorsal view, 3.8 mm of length. <bold><italic>Pronotum</italic>.</bold> Completely covered by rough pubescence, with distal part quite abraded. Anterior angles projecting as sharp, elongate, parallel horns, slightly bent outwards; width at base ca. 4.9 mm, length 8 mm, distance between apices of anterior horns 21 mm. Median thoracic horn longer than laterals, sickle-shaped, 11 mm long. <abbrev xmlns:xlink="http://www.w3.org/1999/xlink" xlink:title="pronotum maximum length" id="ABBRID0ENMAI" xlink:type="simple">PL</abbrev>/<abbrev xmlns:xlink="http://www.w3.org/1999/xlink" xlink:title="lateral thoracic horn length from base" id="ABBRID0ERMAI" xlink:type="simple">TH</abbrev> ratio 2.250. L/<abbrev xmlns:xlink="http://www.w3.org/1999/xlink" xlink:title="pronotum maximum length" id="ABBRID0EVMAI" xlink:type="simple">PL</abbrev> ratio 3.888, higher than in <italic><tp:taxon-name><tp:taxon-name-part taxon-name-part-type="genus" reg="Megasoma">M.</tp:taxon-name-part> <tp:taxon-name-part taxon-name-part-type="species" reg="gyas">gyas</tp:taxon-name-part></tp:taxon-name></italic>. <bold><italic>Scutellum</italic>.</bold> Subtriangular, 5 mm long, 7 mm wide, largely coarsely punctate, lateral edges and lower apex smooth. <bold><italic>Elytra.</italic></bold> Covered by rough pubescence, except for black glossy punctation around scutellum, along epipleura and elytral suture; <abbrev xmlns:xlink="http://www.w3.org/1999/xlink" xlink:title="elytral maximum length" id="ABBRID0ELNAI" xlink:type="simple">EL</abbrev>/<abbrev xmlns:xlink="http://www.w3.org/1999/xlink" xlink:title="elytral maximum width" id="ABBRID0EPNAI" xlink:type="simple">EW</abbrev> ratio 1.023. Pubescence quite abraded on the anterior part of elytra, close to pronotum. Sutural punctate black stripe limited by very fine, visible ridges, covered by pubescence; three or four ridges, almost equally spaced, on each elytron. Elytra in lateral view not bulging, with flat feature declining towards apex. L/<abbrev xmlns:xlink="http://www.w3.org/1999/xlink" xlink:title="elytral maximum length" id="ABBRID0ETNAI" xlink:type="simple">EL</abbrev> ratio 1.628, significantly higher than in <italic><tp:taxon-name><tp:taxon-name-part taxon-name-part-type="genus" reg="Megasoma">M.</tp:taxon-name-part> <tp:taxon-name-part taxon-name-part-type="species" reg="gyas">gyas</tp:taxon-name-part></tp:taxon-name></italic>, with bulker body and shorter, broader elytra. This provides <italic><tp:taxon-name><tp:taxon-name-part taxon-name-part-type="genus" reg="Megasoma">M.</tp:taxon-name-part> <tp:taxon-name-part taxon-name-part-type="species" reg="hyperion">hyperion</tp:taxon-name-part></tp:taxon-name></italic> sp. nov. with an obviously more “squared” feature. <bold><italic>Pygidium</italic>.</bold> Convex, covered by yellowish pubescence. <bold><italic>Abdomen</italic>.</bold> Laterally covered with very fine, short, yellowish brown pilosity, medially on sternites III-V almost glabrous. <bold><italic>Legs</italic>.</bold> Fore tibia almost straight, inner edge rather dilated inwards at apex, 21 mm of length. Anterior edge V-shaped, just over first tarsomere. External sides of tibiae with three teeth, decreasing in length from basal to apical tooth; basal tooth more distant from subapical than the latter from apical. Basal and subapical teeth large, sharp, triangular, pointing rearwards; apical tooth sharp, pointing forwards. Inner apical spur strongly curved ventrally, as long as the basal tooth. Fore tarsus 24 mm of length. Mesotibia and metatibia with three very pointed teeth increasing in length from basal to apical teeth; first tarsomere in middle and hind tarsi very acute. <bold><italic>Aedeagus</italic>.</bold> Intermediate between <italic><tp:taxon-name><tp:taxon-name-part taxon-name-part-type="genus" reg="Megasoma">M.</tp:taxon-name-part> <tp:taxon-name-part taxon-name-part-type="species" reg="gyas">gyas</tp:taxon-name-part></tp:taxon-name></italic> and <italic><tp:taxon-name><tp:taxon-name-part taxon-name-part-type="genus" reg="Megasoma">M.</tp:taxon-name-part> <tp:taxon-name-part taxon-name-part-type="species" reg="typhon">typhon</tp:taxon-name-part></tp:taxon-name></italic>, more massive than the former, shorter in frontal view and less massive with parameres laterally more rounded than the latter, as shown in Fig. <xref ref-type="fig" rid="F25">31E, F</xref>. <bold>Labels.</bold> 1 (white): “Brazil, Minas Gerais, Aguas Vermelhas IV 2006”; 2 (red): “<italic><tp:taxon-name><tp:taxon-name-part taxon-name-part-type="genus" reg="Megasoma">Megasoma</tp:taxon-name-part> <tp:taxon-name-part taxon-name-part-type="species" reg="hyperion">hyperion</tp:taxon-name-part></tp:taxon-name></italic> sp. nov. / Holotypus ♂ / M. Prandi, P.C. Grossi &amp; F.Z. Vaz-de-Mello det. 2020”.</p><fig id="F16" position="float" orientation="portrait"><object-id xmlns:xlink="http://www.w3.org/1999/xlink" content-type="doi" xlink:type="simple">10.3897/zookeys.999.53130.figure22</object-id><object-id xmlns:xlink="http://www.w3.org/1999/xlink" content-type="arpha" xlink:type="simple">0B7458A3-57A8-5FCB-AE25-59D5A5DDDF21</object-id><label>Figure 22.</label><caption><p><italic><tp:taxon-name><tp:taxon-name-part taxon-name-part-type="genus" reg="Megasoma">Megasoma</tp:taxon-name-part> <tp:taxon-name-part taxon-name-part-type="species" reg="hyperion">hyperion</tp:taxon-name-part></tp:taxon-name></italic> sp. nov., holotype from Brazil, Minas Gerais, Águas Vermelhas ♂ <bold>A</bold> dorsal habitus <bold>B</bold> cephalic horn lateral view <bold>C</bold> cephalic horn frontal view <bold>D</bold> lateral habitus.</p></caption><graphic xmlns:xlink="http://www.w3.org/1999/xlink" xlink:href="zookeys-999-109-g016.jpg" position="float" orientation="portrait" xlink:type="simple" id="oo_481446.jpg"><uri content-type="original_file" xlink:type="simple">https://binary.pensoft.net/fig/481446</uri></graphic></fig></tp:treatment-sec><tp:treatment-sec sec-type="Paratype variations, males" id="SECID0EERAI"><title>Paratype variations, males.</title><p>The overall morphology is quite homogenous. Proportional to the body, the measured differences in <abbrev xmlns:xlink="http://www.w3.org/1999/xlink" xlink:title="cephalic horn length measured along the external curve" id="ABBRID0EKRAI" xlink:type="simple">CL</abbrev> are slight. The shape of the cephalic horn shows the most interesting variability, e.g., more elongate vs. more squared; triangular shape vs. subrectangular, even if all the paratypes always maintain the same V-shaped apex with regular/short tips, in both small and large specimens. The median thoracic horn is always longer than the laterals, often sickle-shaped as in holotype, but sometimes elongate as in other paratypes. The color of the pubescence changes from grey to yellowish to reddish brown. The elytra appear flat in lateral view in major and medium specimens, but small paratypes show an accentuated rounder body.</p><fig id="F17" position="float" orientation="portrait"><object-id xmlns:xlink="http://www.w3.org/1999/xlink" content-type="doi" xlink:type="simple">10.3897/zookeys.999.53130.figure23</object-id><object-id xmlns:xlink="http://www.w3.org/1999/xlink" content-type="arpha" xlink:type="simple">644159A5-8E61-5935-8639-361CB04F6C11</object-id><label>Figure 23.</label><caption><p>Panorama in Ponto dos Volantes, north of Minas Gerais (photograph P. Grossi).</p></caption><graphic xmlns:xlink="http://www.w3.org/1999/xlink" xlink:href="zookeys-999-109-g017.jpg" position="float" orientation="portrait" xlink:type="simple" id="oo_481447.jpg"><uri content-type="original_file" xlink:type="simple">https://binary.pensoft.net/fig/481447</uri></graphic></fig></tp:treatment-sec><tp:treatment-sec sec-type="description" id="SECID0E1RAI"><title>Measurements.</title><p>L: 45–71 mm; <abbrev xmlns:xlink="http://www.w3.org/1999/xlink" xlink:title="length from the tip of cephalic horn to the elytral apex" id="ABBRID0EASAI" xlink:type="simple">TL</abbrev>: 52–94 mm; <abbrev xmlns:xlink="http://www.w3.org/1999/xlink" xlink:title="pronotum maximum length" id="ABBRID0EESAI" xlink:type="simple">PL</abbrev>: 14–24 mm; <abbrev xmlns:xlink="http://www.w3.org/1999/xlink" xlink:title="pronotum maximum width" id="ABBRID0EISAI" xlink:type="simple">PW</abbrev>: 22–37 mm; <abbrev xmlns:xlink="http://www.w3.org/1999/xlink" xlink:title="elytral maximum length" id="ABBRID0EMSAI" xlink:type="simple">EL</abbrev>: 34–52 mm; <abbrev xmlns:xlink="http://www.w3.org/1999/xlink" xlink:title="elytral maximum width" id="ABBRID0EQSAI" xlink:type="simple">EW</abbrev>: 14–47 mm; <abbrev xmlns:xlink="http://www.w3.org/1999/xlink" xlink:title="cephalic horn length measured along the external curve" id="ABBRID0EUSAI" xlink:type="simple">CL</abbrev>: 5–25 mm; <abbrev xmlns:xlink="http://www.w3.org/1999/xlink" xlink:title="lateral thoracic horn length from base" id="ABBRID0EYSAI" xlink:type="simple">TH</abbrev>: 4–9 mm; <abbrev xmlns:xlink="http://www.w3.org/1999/xlink" xlink:title="fore tibia length" id="ABBRID0E3SAI" xlink:type="simple">FL</abbrev>: 14–25 mm; <abbrev xmlns:xlink="http://www.w3.org/1999/xlink" xlink:title="fore tarsus length" id="ABBRID0EATAI" xlink:type="simple">TF</abbrev>: 18–26 mm.</p><fig id="F18" position="float" orientation="portrait"><object-id xmlns:xlink="http://www.w3.org/1999/xlink" content-type="doi" xlink:type="simple">10.3897/zookeys.999.53130.figure24</object-id><object-id xmlns:xlink="http://www.w3.org/1999/xlink" content-type="arpha" xlink:type="simple">E9053745-C84D-50F2-BF8B-B05EAEA1ECA9</object-id><label>Figure 24.</label><caption><p>Panorama of north of Minas Gerais, near Aguas Vermelhas, with enclaves of Cerrado and Caatinga biomes (photograph P. Grossi).</p></caption><graphic xmlns:xlink="http://www.w3.org/1999/xlink" xlink:href="zookeys-999-109-g018.jpg" position="float" orientation="portrait" xlink:type="simple" id="oo_481448.jpg"><uri content-type="original_file" xlink:type="simple">https://binary.pensoft.net/fig/481448</uri></graphic></fig></tp:treatment-sec><tp:treatment-sec sec-type="description" id="SECID0EQTAI"><title>Description of the female</title><p><bold>(allotype) from Brazil, Minas Gerais (Fig. <xref ref-type="fig" rid="F19">25</xref>). <italic>Size</italic>.</bold> L: 64 mm; <abbrev xmlns:xlink="http://www.w3.org/1999/xlink" xlink:title="pronotum maximum length" id="ABBRID0E6TAI" xlink:type="simple">PL</abbrev>: 18 mm; <abbrev xmlns:xlink="http://www.w3.org/1999/xlink" xlink:title="pronotum maximum width" id="ABBRID0EDUAI" xlink:type="simple">PW</abbrev>: 27 mm; <abbrev xmlns:xlink="http://www.w3.org/1999/xlink" xlink:title="elytral maximum length" id="ABBRID0EHUAI" xlink:type="simple">EL</abbrev>: 42 mm; <abbrev xmlns:xlink="http://www.w3.org/1999/xlink" xlink:title="elytral maximum width" id="ABBRID0ELUAI" xlink:type="simple">EW</abbrev>: 38 mm; <abbrev xmlns:xlink="http://www.w3.org/1999/xlink" xlink:title="head length" id="ABBRID0EPUAI" xlink:type="simple">HL</abbrev>: 8 mm. <bold><italic>General appearance</italic>.</bold> Uniformly black; elytra with 3/4 of its surface covered by yellowish brown dense recumbent pilosity. <bold><italic>Head</italic>.</bold> The middle of fronto-clypeal suture with a single tubercle. In ventral view, inter-ocular distance length 3.4 mm; transverse eye diameter width 3.5 mm. <bold><italic>Clypeus</italic>.</bold> Finely punctate; anterior lateral angles projecting into a tooth directed forwards and upwards; distance between tips 2.5 mm; apical edge between the angles concave. <bold><italic>Pronotum</italic>.</bold> Dull, coarsely punctate-rugose, strongly convex; posterior median carina 11 mm long, more than ½ of total length. Anterior angles projecting, obtuse, with blunt tips. <bold><italic>Scutellum</italic>.</bold> Triangular, smooth, shiny, impunctate. <bold><italic>Elytra</italic>.</bold> Surface glossy black, punctate-rugose anteriorly, near base coarser; punctate surface extending for 12 mm in length, almost 1/5 of <abbrev xmlns:xlink="http://www.w3.org/1999/xlink" xlink:title="elytral maximum length" id="ABBRID0ELVAI" xlink:type="simple">EL</abbrev>. Elytral pilosity very uniform, yellowish brown, with easy detectable longitudinal ridges, three or more for each elytron, almost equidistantly spaced out. Dorsal sutural line and lateral edges glossy black, with very fine punctation. As in males, the distinct shape of a stocky body is a visible differential character (Fig. <xref ref-type="fig" rid="F19">25A</xref>). <bold><italic>Pygidium</italic>.</bold> In lateral view, concave, with very fine punctation. Surface in basal half-covered with short, fine, grey pubescence; in apical half with scattered, erected, brown-yellowish setae. <bold><italic>Abdomen</italic>.</bold> Sternites very finely punctate, covered by short, yellowish brown pilosity, except for a small central portion in the middle of sternites III-V. <bold><italic>Legs</italic>.</bold> Protibiae shorter than tarsi, shorter than in the males, tarsi shorter too; <abbrev xmlns:xlink="http://www.w3.org/1999/xlink" xlink:title="fore tibia length" id="ABBRID0E6VAI" xlink:type="simple">FL</abbrev> 17 mm, <abbrev xmlns:xlink="http://www.w3.org/1999/xlink" xlink:title="fore tarsus length" id="ABBRID0EDWAI" xlink:type="simple">TF</abbrev> 20 mm. External sides with three strong teeth almost equidistant. Basal and subapical teeth almost equal in length; the apical tooth smaller. Inner side without a strong dilated apex. Inner spur curved ventrally and shorter than apical tooth. On mesotibiae and metatibiae three lateral sharp teeth, with the subapical and the apical weakly evolving in lateral carinae, with presence of basal embryonic spiny processes.</p><fig id="F19" position="float" orientation="portrait"><object-id xmlns:xlink="http://www.w3.org/1999/xlink" content-type="doi" xlink:type="simple">10.3897/zookeys.999.53130.figure25</object-id><object-id xmlns:xlink="http://www.w3.org/1999/xlink" content-type="arpha" xlink:type="simple">C8C560EE-1F62-522C-AB07-C7D503FE31A6</object-id><label>Figure 25.</label><caption><p><italic><tp:taxon-name><tp:taxon-name-part taxon-name-part-type="genus" reg="Megasoma">Megasoma</tp:taxon-name-part> <tp:taxon-name-part taxon-name-part-type="species" reg="hyperion">hyperion</tp:taxon-name-part></tp:taxon-name></italic> sp. nov. from Brazil, MG, Águas Vermelhas, allotype ♀ <bold>A</bold> dorsal habitus <bold>B</bold> single head’s tubercle <bold>C</bold> pronotum with carina.</p></caption><graphic xmlns:xlink="http://www.w3.org/1999/xlink" xlink:href="zookeys-999-109-g019.jpg" position="float" orientation="portrait" xlink:type="simple" id="oo_481449.jpg"><uri content-type="original_file" xlink:type="simple">https://binary.pensoft.net/fig/481449</uri></graphic></fig></tp:treatment-sec><tp:treatment-sec sec-type="description" id="SECID0EFXAI"><title>Measurements of female paratypes.</title><p>L: 48–71 mm; <abbrev xmlns:xlink="http://www.w3.org/1999/xlink" xlink:title="pronotum maximum length" id="ABBRID0ELXAI" xlink:type="simple">PL</abbrev>: 14–20 mm; <abbrev xmlns:xlink="http://www.w3.org/1999/xlink" xlink:title="pronotum maximum width" id="ABBRID0EPXAI" xlink:type="simple">PW</abbrev>: 21–33 mm; <abbrev xmlns:xlink="http://www.w3.org/1999/xlink" xlink:title="elytral maximum length" id="ABBRID0ETXAI" xlink:type="simple">EL</abbrev>: 32–48 mm; <abbrev xmlns:xlink="http://www.w3.org/1999/xlink" xlink:title="elytral maximum width" id="ABBRID0EXXAI" xlink:type="simple">EW</abbrev>: 27–38 mm; <abbrev xmlns:xlink="http://www.w3.org/1999/xlink" xlink:title="fore tibia length" id="ABBRID0E2XAI" xlink:type="simple">FL</abbrev>: 11–17 mm; <abbrev xmlns:xlink="http://www.w3.org/1999/xlink" xlink:title="fore tarsus length" id="ABBRID0E6XAI" xlink:type="simple">TF</abbrev>: 16–20 mm; <abbrev xmlns:xlink="http://www.w3.org/1999/xlink" xlink:title="head length" id="ABBRID0EDYAI" xlink:type="simple">HL</abbrev>: 6–8 mm.</p></tp:treatment-sec><tp:treatment-sec sec-type="Bionomics" id="SECID0EHYAI"><title>Bionomics.</title><p>Very little information is available on this beetle’s behavior. The beetle flies usually from 9–10 p.m. till 2 a.m. and it is attracted by white mercury lights. Males are encountered more frequently (EJ Grossi, pers. comm., 2019).</p></tp:treatment-sec><tp:treatment-sec sec-type="etymology" id="SECID0EMYAI"><title>Etymology.</title><p>Noun in apposition. Following the example of Jablonsky who chose the name of a Titan, <tp:taxon-name><tp:taxon-name-part taxon-name-part-type="genus" reg="Gyas">Gyas</tp:taxon-name-part></tp:taxon-name>, we also follow Greek mythology and choose the name of another Titan, Hyperion, son of Uranus (the sky) and Gaia (the earth).</p></tp:treatment-sec><tp:treatment-sec sec-type="remarks" id="SECID0EYYAI"><title>Remarks.</title><p><xref ref-type="bibr" rid="B17">Grossi et al. (2008)</xref> were the first to remark on the disjunct distribution range of (alleged) <italic><tp:taxon-name><tp:taxon-name-part taxon-name-part-type="genus" reg="Megasoma">M.</tp:taxon-name-part> <tp:taxon-name-part taxon-name-part-type="species" reg="rumbucheri">rumbucheri</tp:taxon-name-part></tp:taxon-name></italic> (see also <xref ref-type="bibr" rid="B33">Prandi 2016</xref>; <xref ref-type="bibr" rid="B38">Santos et al. 2013</xref>). The type locality of the new species falls within the “mata seca ou de cipó” (dry forest) habitat, a crossroad of the three biomes: Caatinga, Cerrado, and Mata Altlântica. An interesting historical record (1908) from Be-Kuwa (<xref ref-type="bibr" rid="B22">Kobayashi 2019</xref>) in the locality of Paranaíba (western Minas Gerais state, Brazil). The beetle’s external morphology is rather homogeneous, with the cephalic horn showing a certain degree of variability, but the species-specific characters here identified are constant and indicate this taxon as a separate species.</p></tp:treatment-sec><tp:treatment-sec><!--Section generated to contain objects referenced in tp:taxon-treatment.--><fig id="F25" position="float" orientation="portrait"><object-id xmlns:xlink="http://www.w3.org/1999/xlink" content-type="doi" xlink:type="simple">10.3897/zookeys.999.53130.figure31</object-id><object-id xmlns:xlink="http://www.w3.org/1999/xlink" content-type="arpha" xlink:type="simple">055F0B30-B105-50AC-BB9E-36EB9B697E5C</object-id><label>Figure 31.</label><caption><p>Frontal view of aedeagi <bold>A</bold> aedeagus of <italic><tp:taxon-name><tp:taxon-name-part taxon-name-part-type="genus" reg="Megasoma">M.</tp:taxon-name-part> <tp:taxon-name-part taxon-name-part-type="species" reg="gyas">gyas</tp:taxon-name-part></tp:taxon-name></italic> from Brazil, Pernambuco, Custódia <bold>B</bold> aedeagus <italic><tp:taxon-name><tp:taxon-name-part taxon-name-part-type="genus" reg="Megasoma">M.</tp:taxon-name-part> <tp:taxon-name-part taxon-name-part-type="species" reg="gyas">gyas</tp:taxon-name-part></tp:taxon-name></italic> from Brazil, Sergipe <bold>C</bold> aedeagus of <italic><tp:taxon-name><tp:taxon-name-part taxon-name-part-type="genus" reg="Megasoma">M.</tp:taxon-name-part> <tp:taxon-name-part taxon-name-part-type="species" reg="typhon">typhon</tp:taxon-name-part> <tp:taxon-name-part taxon-name-part-type="subspecies" reg="typhon">typhon</tp:taxon-name-part></tp:taxon-name></italic> from Brazil, Bahia, Jaguaquara <bold>D</bold> aedeagus of <italic><tp:taxon-name><tp:taxon-name-part taxon-name-part-type="genus" reg="Megasoma">M.</tp:taxon-name-part> <tp:taxon-name-part taxon-name-part-type="species" reg="typhon">typhon</tp:taxon-name-part> <tp:taxon-name-part taxon-name-part-type="subspecies" reg="typhon">typhon</tp:taxon-name-part></tp:taxon-name></italic> from Brazil, Minas Gerais, Ipatinga <bold>E, F</bold> aedeagi of <italic><tp:taxon-name><tp:taxon-name-part taxon-name-part-type="genus" reg="Megasoma">M.</tp:taxon-name-part> <tp:taxon-name-part taxon-name-part-type="species" reg="hyperion">hyperion</tp:taxon-name-part></tp:taxon-name></italic> sp. nov. from Brazil, Minas Gerais, Aguas Vermelhas.</p></caption><graphic xmlns:xlink="http://www.w3.org/1999/xlink" xlink:href="zookeys-999-109-g025.jpg" position="float" orientation="portrait" xlink:type="simple" id="oo_481456.jpg"><uri content-type="original_file" xlink:type="simple">https://binary.pensoft.net/fig/481456</uri></graphic></fig></tp:treatment-sec><ref-list><ref id="B17"><mixed-citation xmlns:xlink="http://www.w3.org/1999/xlink" xlink:type="simple"><person-group><name name-style="western"><surname>Grossi</surname><given-names>EJ</given-names></name><name name-style="western"><surname>Vaz-de-Mello</surname><given-names>F</given-names></name><name name-style="western"><surname>Coelho Grossi</surname><given-names>P</given-names></name></person-group> (<year>2008</year>) <article-title>Livro Vermelho da Fauna Brasileira Ameaçada de Extinçao.</article-title> In: <person-group><name name-style="western"><surname>Machado</surname><given-names>ABM</given-names></name><name name-style="western"><surname>Drumond</surname><given-names>GM</given-names></name><name name-style="western"><surname>Paglia</surname><given-names>AP</given-names></name></person-group> (<role>Eds</role>) <issue-title>Livro Vermelho da Fauna Brasileira Ameaçada de Extinçao.</issue-title><source>Ministerio do Meio Ambiente, Secretaria de Biodiversidade e Florestas. Departamento de Conservaçao e Biodiversidade. Biodiversidade 19, Brasilia</source>, <fpage>364</fpage>–<lpage>367</lpage>.</mixed-citation></ref><ref id="B33"><mixed-citation xmlns:xlink="http://www.w3.org/1999/xlink" xlink:type="simple"><person-group><name name-style="western"><surname>Prandi</surname><given-names>M</given-names></name></person-group> (<year>2016</year>) Una nuova specie di <tp:taxon-name><tp:taxon-name-part taxon-name-part-type="genus">Megasoma</tp:taxon-name-part></tp:taxon-name> Kirby dal Brasile (<tp:taxon-name><tp:taxon-name-part taxon-name-part-type="order">Coleoptera</tp:taxon-name-part></tp:taxon-name>, <tp:taxon-name><tp:taxon-name-part taxon-name-part-type="family">Scarabaeidae</tp:taxon-name-part></tp:taxon-name>, <tp:taxon-name><tp:taxon-name-part taxon-name-part-type="subfamily">Dynastinae</tp:taxon-name-part></tp:taxon-name>) – Giornale italiano di Entomologia 14: 525–584.</mixed-citation></ref><ref id="B38"><mixed-citation xmlns:xlink="http://www.w3.org/1999/xlink" xlink:type="simple"><person-group><name name-style="western"><surname>Santos</surname><given-names>WE</given-names></name><name name-style="western"><surname>Alves</surname><given-names>ACF</given-names></name><name name-style="western"><surname>Farias</surname><given-names>RCAP</given-names></name><name name-style="western"><surname>Creão-Duarte</surname><given-names>AJ</given-names></name></person-group> (<year>2013</year>) <article-title><italic><tp:taxon-name><tp:taxon-name-part taxon-name-part-type="genus">Megasoma</tp:taxon-name-part> <tp:taxon-name-part taxon-name-part-type="species">gyas</tp:taxon-name-part> <tp:taxon-name-part taxon-name-part-type="subspecies">rumbucheri</tp:taxon-name-part></tp:taxon-name></italic> Fischer, 1968 (<tp:taxon-name><tp:taxon-name-part taxon-name-part-type="order">Coleoptera</tp:taxon-name-part></tp:taxon-name>: <tp:taxon-name><tp:taxon-name-part taxon-name-part-type="family">Scarabaeidae</tp:taxon-name-part></tp:taxon-name>: <tp:taxon-name><tp:taxon-name-part taxon-name-part-type="subfamily">Dynastinae</tp:taxon-name-part></tp:taxon-name>): first record from a Conservation Unit in Brazil.</article-title><source>Entomotropica</source><volume>28</volume>: <fpage>233</fpage>–<lpage>235</lpage>.</mixed-citation></ref><ref id="B22"><mixed-citation xmlns:xlink="http://www.w3.org/1999/xlink" xlink:type="simple"><person-group><name name-style="western"><surname>Kobayashi</surname><given-names>K</given-names></name></person-group> (<year>2019</year>) <article-title>A synopsis of the genus <italic><tp:taxon-name><tp:taxon-name-part taxon-name-part-type="genus">Megasoma</tp:taxon-name-part></tp:taxon-name></italic> (<tp:taxon-name><tp:taxon-name-part taxon-name-part-type="order">Coleoptera</tp:taxon-name-part></tp:taxon-name>: <tp:taxon-name><tp:taxon-name-part taxon-name-part-type="subfamily">Dynastinae</tp:taxon-name-part></tp:taxon-name>) in North and South America.</article-title><source>Be-Kuwa</source><volume>70</volume>: <fpage>8</fpage>–<lpage>47</lpage>.</mixed-citation></ref></ref-list></tp:taxon-treatment>
