# Supplementary material for: Revision of the Megasoma (Megasoma) gyas (Jablonsky in Herbst, 1785) species group (Coleoptera, Scarabaeidae, Dynastinae)
Source: Zookeys. 2020 Nov 30;999:109–45. doi: 10.3897/zookeys.999.53130 (PMC7723882; doi:10.3897/zookeys.999.53130)
Supplement: XML Treatment for Megasoma (Lycophontes) joergensenijoergenseni [file zookeys.999.53130-treatment5.xml]

<!DOCTYPE tp:taxon-treatment
  PUBLIC "-//TaxonX//DTD Taxonomic Treatment Publishing DTD v0 20100105//EN" "tax-treatment-NSO.dtd">
<tp:taxon-treatment xmlns:tp="http://www.plazi.org/taxpub"><tp:treatment-meta><kwd-group><label>Taxon classification</label><kwd><named-content xmlns:xlink="http://www.w3.org/1999/xlink" content-type="kingdom">Animalia</named-content></kwd><kwd><named-content xmlns:xlink="http://www.w3.org/1999/xlink" content-type="order">Coleoptera</named-content></kwd><kwd><named-content xmlns:xlink="http://www.w3.org/1999/xlink" content-type="family">Dynastidae</named-content></kwd></kwd-group><mixed-citation publication-type="journal"><person-group><name><surname>Prandi</surname><given-names>Massimo</given-names></name><name><surname>Grossi</surname><given-names>Paschoal C.</given-names></name><name><surname>Vaz-De-Mello</surname><given-names>Fernando Z.</given-names></name></person-group><article-title>Revision of the <italic><tp:taxon-name><tp:taxon-name-part taxon-name-part-type="genus" reg="Megasoma">Megasoma</tp:taxon-name-part></tp:taxon-name></italic> (<italic><tp:taxon-name><tp:taxon-name-part taxon-name-part-type="genus" reg="Megasoma"/><tp:taxon-name-part taxon-name-part-type="subgenus" reg="Megasoma">Megasoma</tp:taxon-name-part></tp:taxon-name></italic>) <italic><tp:taxon-name><tp:taxon-name-part taxon-name-part-type="genus" reg="Megasoma"/><tp:taxon-name-part taxon-name-part-type="subgenus" reg="Megasoma"/><tp:taxon-name-part taxon-name-part-type="species" reg="gyas">gyas</tp:taxon-name-part></tp:taxon-name></italic> (Jablonsky in Herbst, 1785) species group (<tp:taxon-name><tp:taxon-name-part taxon-name-part-type="order">Coleoptera</tp:taxon-name-part></tp:taxon-name>, <tp:taxon-name><tp:taxon-name-part taxon-name-part-type="family">Scarabaeidae</tp:taxon-name-part></tp:taxon-name>, <tp:taxon-name><tp:taxon-name-part taxon-name-part-type="subfamily">Dynastinae</tp:taxon-name-part></tp:taxon-name>)</article-title><source>Zookeys</source><day>30</day><month>11</month><year>2020</year><volume>999</volume><fpage>109</fpage><lpage>145</lpage><pub-id pub-id-type="doi">10.3897/zookeys.999.53130</pub-id></mixed-citation></tp:treatment-meta><tp:nomenclature><tp:taxon-name><object-id xmlns:xlink="http://www.w3.org/1999/xlink" content-type="arpha" xlink:type="simple">E6A84C6B-50FC-55C2-9945-6A179087C179</object-id>
              <tp:taxon-name-part taxon-name-part-type="genus" reg="Megasoma">Megasoma</tp:taxon-name-part> (<tp:taxon-name-part taxon-name-part-type="subgenus" reg="Lycophontes">Lycophontes</tp:taxon-name-part>) <tp:taxon-name-part taxon-name-part-type="species" reg="joergenseni">joergenseni</tp:taxon-name-part><tp:taxon-name-part taxon-name-part-type="subspecies" reg="joergenseni">joergenseni</tp:taxon-name-part></tp:taxon-name><tp:taxon-authority>(Bruch, 1910)</tp:taxon-authority><xref ref-type="fig" rid="F20">Figure 26</xref><tp:nomenclature-citation-list><tp:nomenclature-citation><tp:taxon-name>
                    <tp:taxon-name-part taxon-name-part-type="genus" reg="Lycophontes"/>
                  </tp:taxon-name><comment><tp:taxon-name>
                    <tp:taxon-name-part taxon-name-part-type="genus" reg="Lycophontes">Lycophontes</tp:taxon-name-part>
                  </tp:taxon-name> jörgenseni Bruch, 1910: 74. </comment></tp:nomenclature-citation></tp:nomenclature-citation-list></tp:nomenclature><tp:treatment-sec sec-type="remarks" id="SECID0EW2AI"><title>Remarks.</title><p>The subgenus <tp:taxon-name><tp:taxon-name-part taxon-name-part-type="subgenus" reg="Lycophontes">Lycophontes</tp:taxon-name-part></tp:taxon-name>, of the genus <italic><tp:taxon-name><tp:taxon-name-part taxon-name-part-type="genus" reg="Megasoma">Megasoma</tp:taxon-name-part></tp:taxon-name></italic>, is a group comprised of small-sized taxa. <italic><tp:taxon-name><tp:taxon-name-part taxon-name-part-type="genus" reg="Megasoma">Megasoma</tp:taxon-name-part> <tp:taxon-name-part taxon-name-part-type="species" reg="jorgenseni">jorgenseni</tp:taxon-name-part> <tp:taxon-name-part taxon-name-part-type="subspecies" reg="jorgenseni">jorgenseni</tp:taxon-name-part></tp:taxon-name></italic> is a completely-pubescent taxon, occurring in central-northern Argentina and southeastern Bolivia. The total body length varies from 30 to 40 mm (Fig. <xref ref-type="fig" rid="F20">26</xref>, courtesy of Mushi-sha). The original type of Bruch (San Luis, Mendoza) considered lost, was recently found by the Argentinean entomologist FC Penco in a private collection, and is now deposited in the <abbrev xmlns:xlink="http://www.w3.org/1999/xlink" content-type="institution" xlink:title="Facultad de Ciencias Naturales y Museo de la Universidad Nacional de La Plata, La Plata, Argentina" id="ABBRID0E63AI" xlink:type="simple">UNLP</abbrev> collection.</p><fig id="F20" position="float" orientation="portrait"><object-id xmlns:xlink="http://www.w3.org/1999/xlink" content-type="doi" xlink:type="simple">10.3897/zookeys.999.53130.figure26</object-id><object-id xmlns:xlink="http://www.w3.org/1999/xlink" content-type="arpha" xlink:type="simple">E84B4B00-BB98-5AD6-8070-653AD8E6EC1A</object-id><label>Figure 26.</label><caption><p><bold>A</bold><italic><tp:taxon-name><tp:taxon-name-part taxon-name-part-type="genus" reg="Megasoma">M.</tp:taxon-name-part> <tp:taxon-name-part taxon-name-part-type="species" reg="joergenseni">joergenseni</tp:taxon-name-part> <tp:taxon-name-part taxon-name-part-type="subspecies" reg="joergenseni">joergenseni</tp:taxon-name-part></tp:taxon-name></italic> ♂ <bold>B</bold><italic><tp:taxon-name><tp:taxon-name-part taxon-name-part-type="genus" reg="Megasoma">M.</tp:taxon-name-part> <tp:taxon-name-part taxon-name-part-type="species" reg="joergenseni">joergenseni</tp:taxon-name-part> <tp:taxon-name-part taxon-name-part-type="subspecies" reg="joergenseni">joergenseni</tp:taxon-name-part></tp:taxon-name></italic> ♀.</p></caption><graphic xmlns:xlink="http://www.w3.org/1999/xlink" xlink:href="zookeys-999-109-g020.jpg" position="float" orientation="portrait" xlink:type="simple" id="oo_481450.jpg"><uri content-type="original_file" xlink:type="simple">https://binary.pensoft.net/fig/481450</uri></graphic></fig></tp:treatment-sec></tp:taxon-treatment>
