# Supplementary material for: Revision of the Megasoma (Megasoma) gyas (Jablonsky in Herbst, 1785) species group (Coleoptera, Scarabaeidae, Dynastinae)
Source: Zookeys. 2020 Nov 30;999:109–45. doi: 10.3897/zookeys.999.53130 (PMC7723882; doi:10.3897/zookeys.999.53130)
Supplement: XML Treatment for Megasoma (Megasoma) anubis [file zookeys.999.53130-treatment7.xml]

<!DOCTYPE tp:taxon-treatment
  PUBLIC "-//TaxonX//DTD Taxonomic Treatment Publishing DTD v0 20100105//EN" "tax-treatment-NSO.dtd">
<tp:taxon-treatment xmlns:tp="http://www.plazi.org/taxpub"><tp:treatment-meta><kwd-group><label>Taxon classification</label><kwd><named-content xmlns:xlink="http://www.w3.org/1999/xlink" content-type="kingdom">Animalia</named-content></kwd><kwd><named-content xmlns:xlink="http://www.w3.org/1999/xlink" content-type="order">Coleoptera</named-content></kwd><kwd><named-content xmlns:xlink="http://www.w3.org/1999/xlink" content-type="family">Dynastidae</named-content></kwd></kwd-group><mixed-citation publication-type="journal"><person-group><name><surname>Prandi</surname><given-names>Massimo</given-names></name><name><surname>Grossi</surname><given-names>Paschoal C.</given-names></name><name><surname>Vaz-De-Mello</surname><given-names>Fernando Z.</given-names></name></person-group><article-title>Revision of the <italic><tp:taxon-name><tp:taxon-name-part taxon-name-part-type="genus" reg="Megasoma">Megasoma</tp:taxon-name-part></tp:taxon-name></italic> (<italic><tp:taxon-name><tp:taxon-name-part taxon-name-part-type="genus" reg="Megasoma"/><tp:taxon-name-part taxon-name-part-type="subgenus" reg="Megasoma">Megasoma</tp:taxon-name-part></tp:taxon-name></italic>) <italic><tp:taxon-name><tp:taxon-name-part taxon-name-part-type="genus" reg="Megasoma"/><tp:taxon-name-part taxon-name-part-type="subgenus" reg="Megasoma"/><tp:taxon-name-part taxon-name-part-type="species" reg="gyas">gyas</tp:taxon-name-part></tp:taxon-name></italic> (Jablonsky in Herbst, 1785) species group (<tp:taxon-name><tp:taxon-name-part taxon-name-part-type="order">Coleoptera</tp:taxon-name-part></tp:taxon-name>, <tp:taxon-name><tp:taxon-name-part taxon-name-part-type="family">Scarabaeidae</tp:taxon-name-part></tp:taxon-name>, <tp:taxon-name><tp:taxon-name-part taxon-name-part-type="subfamily">Dynastinae</tp:taxon-name-part></tp:taxon-name>)</article-title><source>Zookeys</source><day>30</day><month>11</month><year>2020</year><volume>999</volume><fpage>109</fpage><lpage>145</lpage><pub-id pub-id-type="doi">10.3897/zookeys.999.53130</pub-id></mixed-citation></tp:treatment-meta><tp:nomenclature><tp:taxon-name><object-id xmlns:xlink="http://www.w3.org/1999/xlink" content-type="arpha" xlink:type="simple">BDBD95F5-8734-5668-B549-7C046925722E</object-id>
              <tp:taxon-name-part taxon-name-part-type="genus" reg="Megasoma">Megasoma</tp:taxon-name-part> (<tp:taxon-name-part taxon-name-part-type="subgenus" reg="Megasoma">Megasoma</tp:taxon-name-part>) <tp:taxon-name-part taxon-name-part-type="species" reg="anubis">anubis</tp:taxon-name-part></tp:taxon-name><tp:taxon-authority>(Chevrolat in Guérin, 1836)</tp:taxon-authority><xref ref-type="fig" rid="F22">Figure 28</xref><tp:nomenclature-citation-list><tp:nomenclature-citation><tp:taxon-name>
                  <tp:taxon-name-part taxon-name-part-type="genus" reg="Scarabaeus">Scarabaeus</tp:taxon-name-part> <tp:taxon-name-part taxon-name-part-type="species" reg="anubis">anubis</tp:taxon-name-part></tp:taxon-name><comment>Chevrolat, 1836: t.139–140.</comment></tp:nomenclature-citation><tp:nomenclature-citation><tp:taxon-name>
                  <tp:taxon-name-part taxon-name-part-type="genus" reg="Scarabaeus">Scarabaeus</tp:taxon-name-part> <tp:taxon-name-part taxon-name-part-type="species" reg="hector">hector</tp:taxon-name-part></tp:taxon-name><comment>Gory, 1836, synonymy by <xref ref-type="bibr" rid="B9">Burmeister 1847</xref>: 278–279.</comment></tp:nomenclature-citation><tp:nomenclature-citation><tp:taxon-name>
                  <tp:taxon-name-part taxon-name-part-type="genus" reg="Megalosoma">Megalosoma</tp:taxon-name-part> <tp:taxon-name-part taxon-name-part-type="species" reg="theseus">theseus</tp:taxon-name-part></tp:taxon-name><comment>Laporte, 1840, synonymy by <xref ref-type="bibr" rid="B9">Burmeister 1847</xref>: 278–279.</comment></tp:nomenclature-citation></tp:nomenclature-citation-list></tp:nomenclature><tp:treatment-sec sec-type="remarks" id="SECID0EVGBI"><title>Remarks.</title><p>This is another completely-pubescent South American taxon belonging to the genus <italic><tp:taxon-name><tp:taxon-name-part taxon-name-part-type="genus" reg="Megasoma">Megasoma</tp:taxon-name-part></tp:taxon-name></italic>. It occurs in northeastern Argentina (Misiones region), southeastern Paraguay, and in eastern and southern Brazil (Espírito Santo, Rio de Janeiro, Paraná, Santa Catarina, and Rio Grande do Sul states). It is interesting to note that in the first two Brazilian states, in the region of Teresópolis, RJ, it is sympatric with <italic><tp:taxon-name><tp:taxon-name-part taxon-name-part-type="genus" reg="Megasoma">Megasoma</tp:taxon-name-part> <tp:taxon-name-part taxon-name-part-type="species" reg="typhon">typhon</tp:taxon-name-part> <tp:taxon-name-part taxon-name-part-type="subspecies" reg="typhon">typhon</tp:taxon-name-part></tp:taxon-name></italic>. The distinctive characters are the cephalic horn and the sickle-shaped thoracic horn, both short with a very wide bifurcated apex. Total body length varies from 50 to 90 mm (Fig. <xref ref-type="fig" rid="F22">28</xref>, courtesy of Mushi-sha).</p><fig id="F22" position="float" orientation="portrait"><object-id xmlns:xlink="http://www.w3.org/1999/xlink" content-type="doi" xlink:type="simple">10.3897/zookeys.999.53130.figure28</object-id><object-id xmlns:xlink="http://www.w3.org/1999/xlink" content-type="arpha" xlink:type="simple">CF314DD7-43D9-5F74-ACA7-B5A908639357</object-id><label>Figure 28.</label><caption><p><bold>A</bold><italic><tp:taxon-name><tp:taxon-name-part taxon-name-part-type="genus" reg="Megasoma">M.</tp:taxon-name-part> <tp:taxon-name-part taxon-name-part-type="species" reg="anubis">anubis</tp:taxon-name-part></tp:taxon-name></italic> ♂ <bold>B</bold><italic><tp:taxon-name><tp:taxon-name-part taxon-name-part-type="genus" reg="Megasoma">M.</tp:taxon-name-part> <tp:taxon-name-part taxon-name-part-type="species" reg="anubis">anubis</tp:taxon-name-part></tp:taxon-name></italic> ♀.</p></caption><graphic xmlns:xlink="http://www.w3.org/1999/xlink" xlink:href="zookeys-999-109-g022.jpg" position="float" orientation="portrait" xlink:type="simple" id="oo_481452.jpg"><uri content-type="original_file" xlink:type="simple">https://binary.pensoft.net/fig/481452</uri></graphic></fig></tp:treatment-sec><ref-list><ref id="B9"><mixed-citation xmlns:xlink="http://www.w3.org/1999/xlink" xlink:type="simple"><person-group><name name-style="western"><surname>Burmeister</surname><given-names>H</given-names></name></person-group> (<year>1847</year>) <source>Handbuch der Entomologie, Vol.V, <tp:taxon-name><tp:taxon-name-part taxon-name-part-type="order">Coleoptera</tp:taxon-name-part></tp:taxon-name><tp:taxon-name><tp:taxon-name-part taxon-name-part-type="superfamily">Lamellicornia</tp:taxon-name-part></tp:taxon-name>, Xylophila et Pectinicornia. G.</source><publisher-name>Reimer</publisher-name>, <publisher-loc>Berlin</publisher-loc>, <size units="page">584 pp</size>. <ext-link xlink:type="simple" ext-link-type="uri" xlink:href="https://www.biodiversitylibrary.org/page/24993404">https://www.biodiversitylibrary.org/page/24993404</ext-link></mixed-citation></ref></ref-list></tp:taxon-treatment>
