# Supplementary material for: Revision of the Megasoma (Megasoma) gyas (Jablonsky in Herbst, 1785) species group (Coleoptera, Scarabaeidae, Dynastinae)
Source: Zookeys. 2020 Nov 30;999:109–45. doi: 10.3897/zookeys.999.53130 (PMC7723882; doi:10.3897/zookeys.999.53130)
Supplement: XML Treatment for Megasoma (Megasoma) hermes [file zookeys.999.53130-treatment8.xml]

<!DOCTYPE tp:taxon-treatment
  PUBLIC "-//TaxonX//DTD Taxonomic Treatment Publishing DTD v0 20100105//EN" "tax-treatment-NSO.dtd">
<tp:taxon-treatment xmlns:tp="http://www.plazi.org/taxpub"><tp:treatment-meta><kwd-group><label>Taxon classification</label><kwd><named-content xmlns:xlink="http://www.w3.org/1999/xlink" content-type="kingdom">Animalia</named-content></kwd><kwd><named-content xmlns:xlink="http://www.w3.org/1999/xlink" content-type="order">Coleoptera</named-content></kwd><kwd><named-content xmlns:xlink="http://www.w3.org/1999/xlink" content-type="family">Dynastidae</named-content></kwd></kwd-group><mixed-citation publication-type="journal"><person-group><name><surname>Prandi</surname><given-names>Massimo</given-names></name><name><surname>Grossi</surname><given-names>Paschoal C.</given-names></name><name><surname>Vaz-De-Mello</surname><given-names>Fernando Z.</given-names></name></person-group><article-title>Revision of the <italic><tp:taxon-name><tp:taxon-name-part taxon-name-part-type="genus" reg="Megasoma">Megasoma</tp:taxon-name-part></tp:taxon-name></italic> (<italic><tp:taxon-name><tp:taxon-name-part taxon-name-part-type="genus" reg="Megasoma"/><tp:taxon-name-part taxon-name-part-type="subgenus" reg="Megasoma">Megasoma</tp:taxon-name-part></tp:taxon-name></italic>) <italic><tp:taxon-name><tp:taxon-name-part taxon-name-part-type="genus" reg="Megasoma"/><tp:taxon-name-part taxon-name-part-type="subgenus" reg="Megasoma"/><tp:taxon-name-part taxon-name-part-type="species" reg="gyas">gyas</tp:taxon-name-part></tp:taxon-name></italic> (Jablonsky in Herbst, 1785) species group (<tp:taxon-name><tp:taxon-name-part taxon-name-part-type="order">Coleoptera</tp:taxon-name-part></tp:taxon-name>, <tp:taxon-name><tp:taxon-name-part taxon-name-part-type="family">Scarabaeidae</tp:taxon-name-part></tp:taxon-name>, <tp:taxon-name><tp:taxon-name-part taxon-name-part-type="subfamily">Dynastinae</tp:taxon-name-part></tp:taxon-name>)</article-title><source>Zookeys</source><day>30</day><month>11</month><year>2020</year><volume>999</volume><fpage>109</fpage><lpage>145</lpage><pub-id pub-id-type="doi">10.3897/zookeys.999.53130</pub-id></mixed-citation></tp:treatment-meta><tp:nomenclature><tp:taxon-name><object-id xmlns:xlink="http://www.w3.org/1999/xlink" content-type="arpha" xlink:type="simple">BC26F853-535F-57DA-A575-7F2745C123EC</object-id>
              <tp:taxon-name-part taxon-name-part-type="genus" reg="Megasoma">Megasoma</tp:taxon-name-part> (<tp:taxon-name-part taxon-name-part-type="subgenus" reg="Megasoma">Megasoma</tp:taxon-name-part>) <tp:taxon-name-part taxon-name-part-type="species" reg="hermes">hermes</tp:taxon-name-part></tp:taxon-name><tp:taxon-authority>Prandi, 2016</tp:taxon-authority><xref ref-type="fig" rid="F23">Figure 29</xref><tp:nomenclature-citation-list><tp:nomenclature-citation><tp:taxon-name>
                  <tp:taxon-name-part taxon-name-part-type="genus" reg="Megasoma">Megasoma</tp:taxon-name-part> <tp:taxon-name-part taxon-name-part-type="species" reg="hermes">hermes</tp:taxon-name-part></tp:taxon-name><comment>Prandi, 2016: 525–584.</comment></tp:nomenclature-citation></tp:nomenclature-citation-list></tp:nomenclature><tp:treatment-sec sec-type="remarks" id="SECID0EUKBI"><title>Remarks.</title><p>The distribution range of this species (northern Brazil, on the border with Venezuela and Guyanas) represents the northernmost distribution compared to the aforementioned species and subspecies. It is likely that <xref ref-type="bibr" rid="B13">Endrödi’s (1977)</xref> and <xref ref-type="bibr" rid="B28">Morón’s (2005)</xref> claims of the alleged presence of <italic><tp:taxon-name><tp:taxon-name-part taxon-name-part-type="genus" reg="Megasoma">M.</tp:taxon-name-part> <tp:taxon-name-part taxon-name-part-type="species" reg="gyas">gyas</tp:taxon-name-part></tp:taxon-name></italic> in Suriname and Guyana refer to this species. The validity of this taxon has been recently confirmed by further findings from Venezuela, at the border with Brazil (see Kobayashi, 2019). Only ten specimens have been collected thus far and a large specimen is deposited in <named-content xmlns:xlink="http://www.w3.org/1999/xlink" content-type="dwc:institutional_code" xlink:type="simple">MSNM</named-content>. It is a completely glabrous <italic><tp:taxon-name><tp:taxon-name-part taxon-name-part-type="genus" reg="Megasoma">Megasoma</tp:taxon-name-part></tp:taxon-name></italic> on its dorsal side. Ventrally it bears a very poor pubescence, mainly on female specimens. The variability of total body length varies from 68 to 105 mm (Fig. <xref ref-type="fig" rid="F23">29</xref>, courtesy Mushi-sha).</p><fig id="F23" position="float" orientation="portrait"><object-id xmlns:xlink="http://www.w3.org/1999/xlink" content-type="doi" xlink:type="simple">10.3897/zookeys.999.53130.figure29</object-id><object-id xmlns:xlink="http://www.w3.org/1999/xlink" content-type="arpha" xlink:type="simple">2D180763-B69D-51B9-BC17-10CBFE8B7394</object-id><label>Figure 29.</label><caption><p><bold>A</bold><italic><tp:taxon-name><tp:taxon-name-part taxon-name-part-type="genus" reg="Megasoma">M.</tp:taxon-name-part> <tp:taxon-name-part taxon-name-part-type="species" reg="hermes">hermes</tp:taxon-name-part></tp:taxon-name></italic> ♂ <bold>B</bold><italic><tp:taxon-name><tp:taxon-name-part taxon-name-part-type="genus" reg="Megasoma">M.</tp:taxon-name-part> <tp:taxon-name-part taxon-name-part-type="species" reg="hermes">hermes</tp:taxon-name-part></tp:taxon-name></italic> ♀.</p></caption><graphic xmlns:xlink="http://www.w3.org/1999/xlink" xlink:href="zookeys-999-109-g023.jpg" position="float" orientation="portrait" xlink:type="simple" id="oo_481454.jpg"><uri content-type="original_file" xlink:type="simple">https://binary.pensoft.net/fig/481454</uri></graphic></fig><fig id="F24" position="float" orientation="portrait"><object-id xmlns:xlink="http://www.w3.org/1999/xlink" content-type="doi" xlink:type="simple">10.3897/zookeys.999.53130.figure30</object-id><object-id xmlns:xlink="http://www.w3.org/1999/xlink" content-type="arpha" xlink:type="simple">23892A73-8C37-56B7-AF38-B5681067B334</object-id><label>Figure 30.</label><caption><p>Collecting localities of the <italic><tp:taxon-name><tp:taxon-name-part taxon-name-part-type="genus" reg="Megasoma">Megasoma</tp:taxon-name-part> <tp:taxon-name-part taxon-name-part-type="species" reg="gyas">gyas</tp:taxon-name-part></tp:taxon-name></italic> species-group.</p></caption><graphic xmlns:xlink="http://www.w3.org/1999/xlink" xlink:href="zookeys-999-109-g024.jpg" position="float" orientation="portrait" xlink:type="simple" id="oo_481455.jpg"><uri content-type="original_file" xlink:type="simple">https://binary.pensoft.net/fig/481455</uri></graphic></fig><fig id="F25" position="float" orientation="portrait"><object-id xmlns:xlink="http://www.w3.org/1999/xlink" content-type="doi" xlink:type="simple">10.3897/zookeys.999.53130.figure31</object-id><object-id xmlns:xlink="http://www.w3.org/1999/xlink" content-type="arpha" xlink:type="simple">055F0B30-B105-50AC-BB9E-36EB9B697E5C</object-id><label>Figure 31.</label><caption><p>Frontal view of aedeagi <bold>A</bold> aedeagus of <italic><tp:taxon-name><tp:taxon-name-part taxon-name-part-type="genus" reg="Megasoma">M.</tp:taxon-name-part> <tp:taxon-name-part taxon-name-part-type="species" reg="gyas">gyas</tp:taxon-name-part></tp:taxon-name></italic> from Brazil, Pernambuco, Custódia <bold>B</bold> aedeagus <italic><tp:taxon-name><tp:taxon-name-part taxon-name-part-type="genus" reg="Megasoma">M.</tp:taxon-name-part> <tp:taxon-name-part taxon-name-part-type="species" reg="gyas">gyas</tp:taxon-name-part></tp:taxon-name></italic> from Brazil, Sergipe <bold>C</bold> aedeagus of <italic><tp:taxon-name><tp:taxon-name-part taxon-name-part-type="genus" reg="Megasoma">M.</tp:taxon-name-part> <tp:taxon-name-part taxon-name-part-type="species" reg="typhon">typhon</tp:taxon-name-part> <tp:taxon-name-part taxon-name-part-type="subspecies" reg="typhon">typhon</tp:taxon-name-part></tp:taxon-name></italic> from Brazil, Bahia, Jaguaquara <bold>D</bold> aedeagus of <italic><tp:taxon-name><tp:taxon-name-part taxon-name-part-type="genus" reg="Megasoma">M.</tp:taxon-name-part> <tp:taxon-name-part taxon-name-part-type="species" reg="typhon">typhon</tp:taxon-name-part> <tp:taxon-name-part taxon-name-part-type="subspecies" reg="typhon">typhon</tp:taxon-name-part></tp:taxon-name></italic> from Brazil, Minas Gerais, Ipatinga <bold>E, F</bold> aedeagi of <italic><tp:taxon-name><tp:taxon-name-part taxon-name-part-type="genus" reg="Megasoma">M.</tp:taxon-name-part> <tp:taxon-name-part taxon-name-part-type="species" reg="hyperion">hyperion</tp:taxon-name-part></tp:taxon-name></italic> sp. nov. from Brazil, Minas Gerais, Aguas Vermelhas.</p></caption><graphic xmlns:xlink="http://www.w3.org/1999/xlink" xlink:href="zookeys-999-109-g025.jpg" position="float" orientation="portrait" xlink:type="simple" id="oo_481456.jpg"><uri content-type="original_file" xlink:type="simple">https://binary.pensoft.net/fig/481456</uri></graphic></fig></tp:treatment-sec><ref-list><ref id="B13"><mixed-citation xmlns:xlink="http://www.w3.org/1999/xlink" xlink:type="simple"><person-group><name name-style="western"><surname>Endrödi</surname><given-names>S</given-names></name></person-group> (<year>1977</year>) <article-title>Monographie der <tp:taxon-name><tp:taxon-name-part taxon-name-part-type="subfamily">Dynastinae</tp:taxon-name-part></tp:taxon-name>. (<tp:taxon-name><tp:taxon-name-part taxon-name-part-type="order">Coleoptera</tp:taxon-name-part></tp:taxon-name>) 6. Tribus <tp:taxon-name><tp:taxon-name-part taxon-name-part-type="tribe">Dynastini</tp:taxon-name-part></tp:taxon-name> II.</article-title><source>Acta Zoologica Academiae Scientiarum Hungaricae</source><volume>23</volume>: <fpage>37</fpage>–<lpage>86</lpage>.</mixed-citation></ref><ref id="B28"><mixed-citation xmlns:xlink="http://www.w3.org/1999/xlink" xlink:type="simple"><person-group><name name-style="western"><surname>Morón</surname><given-names>MA</given-names></name></person-group> (<year>2005</year>) <article-title>A new species of <italic><tp:taxon-name><tp:taxon-name-part taxon-name-part-type="genus">Megasoma</tp:taxon-name-part></tp:taxon-name></italic> Kirby (<tp:taxon-name><tp:taxon-name-part taxon-name-part-type="order">Coleoptera</tp:taxon-name-part></tp:taxon-name>: <tp:taxon-name><tp:taxon-name-part taxon-name-part-type="family">Scarabaeidae</tp:taxon-name-part></tp:taxon-name>: <tp:taxon-name><tp:taxon-name-part taxon-name-part-type="subfamily">Dynastinae</tp:taxon-name-part></tp:taxon-name>) from Sinaloa, Mexico.</article-title><source>Zootaxa</source><volume>1037</volume>: <fpage>29</fpage>–<lpage>36</lpage>. <ext-link xlink:type="simple" ext-link-type="doi" xlink:href="10.11646/zootaxa.1037.1.3">https://doi.org/10.11646/zootaxa.1037.1.3</ext-link></mixed-citation></ref></ref-list></tp:taxon-treatment>
